# Supplementary material for: Environmental regulation effect on the different technology innovation-based the empirical analysis
Source: PLoS One. 2024 Jan 5;19(1):e0296008. doi: 10.1371/journal.pone.0296008 (PMC10769098; doi:10.1371/journal.pone.0296008)
Supplement: S2 File — (ZIP) [file pone.0296008.s002.zip]

Archive with 5 entries (5 files):
- Area data.xlsx
- Enterprise data.xlsx
- Regulation data 1.xlsx
- Regulation data 2.xlsx
- Regulation data 3.xlsx
