# Supplementary material for: Environmental regulation effect on the different technology innovation-based the empirical analysis
Source: PLoS One. 2024 Jan 5;19(1):e0296008. doi: 10.1371/journal.pone.0296008 (PMC10769098; doi:10.1371/journal.pone.0296008)
Supplement: S2 File — (ZIP) [file pone.0296008.s002.zip › Area data.xlsx]

## Sheet: Sheet1
Per Capita Regional Gross Domestic Product (GDP)	Total Imports by Foreign-Invested Enterprises	Operating Income from State-Owned Capital by Local Finance.
190313	43543930	15.3286
119235	23138885	0.785
56995	3097106	75.8938
73675	351129	75.0339
96474	482890	20.2363
68775	15983302	10.3895
55347	5153139	2
51096	528032	13.0321
179907	161779992	56.5086
144390	113209175	113.307
118496	24816509	-60.7801
73603	7703350	30.4489
126829	16347664	35.6124
70923	5582188	16.9409
86003	20519441	54.8125
62106	10047253	147.394
92059	4458926	8.9736
73598	1503628	9.4085
101905	119919632	204.733
52164	5497924	18.5532
66602	2201925	0.0708
90663	12751358	0
67777	24772400	95.772
52321	123409	257.951
61716	214367	19.8354
58438	716	3.5239
82864	10131473	1.3593
44968	26337	18.6583
60724	795	0.3402
69781	102806	3.3836
68552	121802	22.7472
183980	34635880	41.6692
164889	58869223	68.53
164563	58009659	152.1
153095	57508660	0.12
137596	53505660
124516	52046431
114662	50407684	-64.99
107472	58617210	-94.79
101023	51872417	-60.24
93078	53131993	-30.5
86365	55152303	-29.88
78307	47677079	-27.79
71059	33251490	-23.52
68541	33744326	-33.99
63629	27819835
53438	22306273
47182
42402
36583
32231
28097
25014	4897390
113732	27217370	11.8687
101614	34837015	12.29
90058	32079236	227.78
85757	34241234	3.47
79837	32750767	7.64
73830	29927346	32.76
71021	35107038	27.85
71198	43725261	53.19
68937	47325074	28.56
65346	44620671	40.91
61137	40280204	25.05
54053	32371135	7.08
47497	23219460	23.75
45242	28328959	-2.07
37976	25895921
33411	25858613
30567
25761
22371
19161
17523
16236	7313640
54172	7424200	29.4764
48564	3945495	39.78
46182	3920348	35.84
43108	4302425	22.6
40883	4917355	28
38233	5124007	31.6
35653	6294369	22.83
34260	7496557	32.12
33187	7520869	80.61
31770	8331031	60.02
29631	10049849	38.32
25308	8293355	29.07
21831	6859870	30.11
20385	6963030	21.14
17561	3931980
14609	2473742
12845
11178
9380
8216
7572
6966	569070
64821	12928160	26.2291
50528	4268342	29.77
45549	4632229	1.68
43010	4507735	0.7
39232	4013065	3.63
32526	3734421	3.92
32375	3186075	1.93
33237	2716437	25.15
33111	1816314	27.99
32435	2217976	16.02
30400	1737207	4.34
25434	1325773	3.36
20906	940070	1.34
21234	936850	0.49
17542	581232
14008	452919
12195
10515
8639
7082
6226
5722	266670
85422	633150	5.5355
72062	483924	13.59
67852	493159	11.85
63772	452874	7.5
59017	536964	11.12
54816	513798	87.35
51633	617209	78.07
48610	777270	103.86
45684	850641	59.08
42120	873085	46.02
38185	1026763	51.22
33262	650889	58.92
28982	563770	70.71
25620	588652	41.55
21334	320343
17275	275789
14695
12315
10015
8146
7210
6502	43580
65026	20457180	9.5524
58872	20804560	46.76
57067	23730618	10.52
53872	29139907	8.59
49603	24029211	5.1
46557	20833530	19.03
46069	22605310	22.99
45608	26848428	199.73
43758	23068905	180.86
40694	23531200	157.43
37350	22767536	142.77
31888	18352452	131.19
29611	14367210	145.66
28185	16827861	92.93
24022	13650719
19760	12232508
17210
15355
14041
13000
12015
11177	6052340
55450	1375450	4.2847
50800	8160994	3.72
43475	7572407	7.93
41516	8943701	13.14
40077	8721316	18.28
38011	7995370	35.83
36391	7963448	28.02
36218	10803681	24.03
34273	9429909	22.19
31558	9535819	20.55
28146	7746999	32.43
23370	6327487	24.48
19858	4537970	17.66
17696	4373612	12.92
14966	3903100
11864	2925711
10237
9073
7925
7581
7076
6646	730770
47266	703000	5.566
42635	908426	20.26
36001	900499	8.72
33977	922384	7.73
32454	1066956	28.01
31258	557050	18.22
30583	571775	24.47
31744	739739	34.27
30901	832275	46.51
28732	485904	49.1
25915	437504	48.85
21694	413862	38.42
18871	290500	30.69
18654	583192	26.15
16023	451301
13947	399597
12456
10836
9464
8507
7990
7515	206740
173630	141044640	0.6037
155768	206144500	147.62
156587	193024251	25.01
148744	198214385
136109	188063481
123628	162662174
111081	169671529
104402	168668924	-1.08
96773	151820758	-1.61
90127	151235067	-9.49
86061	149948853	-9.15
79396	123985713	-11.25
72363	89687060	-9.28
69154	104125852	-0.96
63951	95387481
54996	77527386
49377
44998
39117
34277
32089
30307	19149520
137039	241432830
121231	158828179
122398	159681125
115930	183873932
107150	165358814
96840	139420876
89426	143417153
81550	151022977	242.34
74844	145134800	241.1
67896	153105986	234.91
61947	170119196	285.63
52787	154890044	257.53
44272	113077550	184.78
39967	128537486	128.17
33798	124508569
27868	107399141
23984
19790
16743
14369
12879
11765	15727420
113032	63079020	-86.4943
100620	29775509	-100.37
107814	32120891	-46.69
101813	33776758	-47.47
93186	30180823	-43.96
84921	24899206	-61.95
78768	27492609	-61.53
72730	34191829	-56
68036	37705099	-51.64
62856	40205942	-52.74
58398	42638931	-64.07
51110	34259848	-72.91
43543	24512100	-46.38
41061	29285447	-46.84
36454	23858309
30415	19318228
26277
23476
20249
16918
14726
13467	4041420
70321	15665430	34.2999
63426	9836015	43.94
58072	8306205	51.16
54078	8701107	40.24
47671	7780987	63.33
42641	5461324	41.39
38983	4654857	22.87
37184	5582946	28.11
34256	6682769	35.66
30683	5383563	45.58
27314	5934440	28.04
21923	4866446	20.05
17715	2993810	17.44
15535	3818687	9.34
12989	2881221
10630	2026633
9193
8279
7001
6238
5732
5147	547860
116939	42064870	28.5188
105818	23120139	36.55
106966	26273339	25.53
98542	27816554	32.6
86943	26185367	49.12
76778	22655965	53.79
70162	26560545	54.51
65810	31984659	46.15
59835	33796726	30.71
54073	34785465	34.45
48341	29556981	23.55
40773	23384114	21.95
33999	16381300	18.93
30153	19618293	11.64
25915	17251118
20915	15397692
18107
16248
14330
12910
11883
11194	6460270
65560	9942590	9.2213
56871	5519057	9.63
52865	5583673	2.16
49013	6921867	2.85
43868	6389830	3.12
40159	5564653	4.19
36850	5792566	3.21
34571	6312116	2.61
31686	6423089	1.72
28486	6836295	35.67
25885	7558442	20.34
21099	6936014	24.08
17277	4480240	16.77
15816	5093589	12.41
13270	3138954
10859	1742167
9172
7960
6636
5829
5221
4851	155160
81727	58192530	37.3656
72151	26920388	70.97
70129	29207249	71.3
66472	34191499	25.53
63162	33332574	30.66
59375	31980599	57.61
56312	36492057	54.18
52016	44755512	55.69
48763	42790070	58.68
44464	41482103	103.57
40639	43713143	100
35599	39761822	79.82
31282	30815280	68.22
28861	33786733	64.62
24329	26284840
20443	20583702
17308
14540
11977
11120
10063
9260	5998030
59410	45007010	89.4736
55435	24313227	77.52
55825	17590378	66.91
52114	19172769	45.27
46959	22285786	77.55
42341	20069742	92.53
39209	22643197	103.28
36686	19274524	108.25
33618	16943729	90.17
30820	15037081	88.48
28009	6611274	71.97
23984	1964054	60.36
20280	1938570	51.8
18879	1490780	37.4
15811	1147101
12761	736550
10978
9047
7376
6487
5959
5450	268060
86416	8039290	2.1043
74440	5678912	3.17
76712	6105084	18.05
71109	6366063	15.06
63180	5603555	31.6
56836	4629038	39.21
52015	5538483	26.04
48630	6810098	31.41
43838	6699855	43.65
39163	6212620	36.59
34738	6499369	42.86
28359	5359228	29.39
23081	3650160	32.94
20153	3573508	22.21
16593	2792245
13210	2631979
11342
9746
8378
7437
6866
6121	617300
69440	4592690	6.5171
62900	4038983	2.39
57746	3189870	6.5
52809	4434992	2.11
49448	4205759	9.27
45356	3007025	18.98
42216	2679944	14.39
38549	3305564	15.97
35328	3058652	14.72
32048	3344051	18.69
28734	2647837	12.54
24005	1810443	8.58
19979	961180	14.85
17758	883101	8
14626	717274
11733	616793
10200
9004
7589
6734
6120
5590	294670
98285	291851110	101.151
88210	158937456	93.26
94448	172327403	90.03
88781	196997101	40.74
82686	183917692	39.16
75213	181564907	54.23
69283	209751511	62.7
63809	232771451	60.9
58860	234778020	123.02
54038	230726722	120.08
50676	225095842	86.09
44669	202644525	90
39418	158615370	66.78
37543	182816180	56.38
33236	175996986
27861	151317460
23997
20647
17950
15478
13952
12817	42526850
49206	7553140	5.2943
44309	5979812	20.02
42964	5474339	45.5
40012	8528386	56.05
36595	8558854	69.06
33458	5446013	85.76
30990	5911979	88.24
28687	6231355	103.89
26483	5803064	96.7
24238	6083625	99.14
22258	4298448	75.62
18070	2889945	66.16
14708	2400140	59.33
13471	2923950	40.49
11542	1797392
9421	1388565
8069
7182
6120
5559
5058
4652	212270
63707	2646400	1.2558
55131	2081356	19.53
56740	3394655	9.25
52801	5389786	6.73
48810	3486696	2.87
44752	6112829	7.13
41164	8115863	11.86
38349	9833509	10.76
34974	9087132	13.11
31627	9874151	10.95
28224	8889320	6.39
23323	4960196	7.73
18860	2428520	6.08
17357	1752164	4.69
14683	940585
12350	644206
10753
9859
8849
8041
7315
6798	155290
86879	51520150
78170	16144811
75828	15531542
69901	12383185
65538	11097353
59433	10089717
53398	9671744
49062	11668478
44049	11829149
39548	8780924	125.2
35017	6571167	90.02
28084	3106102	-0.01
23346	2150960	11.15
20865	2689454	67.32
16966	2299190
13915	1563037
12335
10934
9311
8079
7096
6383	227230
64326	41016390	81.1446
58126	38132497	65.42
55472	30220597	61.58
51556	26267641	27.9
45768	22152885	38.85
40251	15329277	42.37
37129	11457242	44.95
35565	13936791	40.9
32772	12274098	36.43
29669	11941798	27.06
26163	11280852	29.73
21230	8341358	41.67
17387	5175580	36.78
15685	4667646	37.25
12963	2802917
10371	1728989
8828
7751
6565
5890
5376
4956	370070
50808	315080	247.971
46267	123235	168.83
46433	228389	85.75
42767	996659	18.28
38137	1220317	25.32
33291	121942	43.12
29956	125253	15.8
26171	98032	12.91
22825	115452	10.97
19394	72561	7.21
16165	86075	6.38
12882	69203	4.88
10814	89100	6.04
9697	134971	4.34
7778	79118
6103	68956
5218
4244
3708
3257
3000
2759	16780
57686	366030	-0.7895
51975	408310	9.64
47944	447607	20.18
43366	258117	1.2
38629	128503	1.98
34416	137847	25.25
31642	181814	9.61
29874	308612	0.8
27447	472535	-0.18
23891	282489	-1.32
20629	388568	8.97
16866	314966	10.94
14427	163560	13.08
13286	209312	12.23
11287	164496
9158	184237
7890
7136
6048
5472
5063
4814	115450
56831	420	0.1641
52345	21083	1.22
48902	731	1.3
45476	963	-0.77
40408	551	-0.28
35844	2	1.34
32517		-0.2
29852	0	-0.16
26731	0	-0.3
23249	262	-0.49
20265	375	-0.49
17209	5460	-0.43
15154	10	-0.09
13703	5370	0.2
11991	661
10112	2206
8733
7946
6883
6094
5318
4572	2450
75360	22688420	4.2919
66292	18318435	5.93
66649	17339173	0.85
62195	17050178	0.99
56154	11715617	32.57
50081	10593442	95.64
47301	11642430	74.4
46167	10151211	44.56
42318	6076240	30.08
37733	3109197	26.41
32562	3263951	61.16
26388	2904585	76.35
21485	1418130	62.08
19331	980600	50.09
15342	738574
12439	460626
10357
8545
7057
6161
5511
4968	238220
41046	19410	14.5443
35995	54698	1.9
32995	37676	3.25
30797	22783	1.15
28026	19415	1.57
26520	11611	2.15
25264	13187	1.69
25202	16752	3.15
23313	22859	5.22
20978	19898	9.73
18801	30879	4.98
15421	46757	23.38
12802	24870	16.25
12048	32826	5.78
10501	34943
8653	31529
7332
6512
5525
4875
4467
4163	18250
56398	5250	0.1786
50819	416	0.09
48570	807	0.78
45738	1850	0.84
41366	847	0.73
38213	1477	0.23
34322	10280	0.39
31824	16286	0.81
29772	74258	0.81
26784	24926	0.51
24220	22011	0.25
20418	124832	0.56
16907	190680	0.95
16220	212137	0.25
13100	106346
10728	34698
9233
8275
7248
6478
5774
5138	7230
62549	300810	2.4423
54528	135351	2.94
54217	296707	2.92
51248	343425	3.36
47177	273304	14.31
41427	149701	1.36
38805	111919	3.12
37605	147990	0.66
35772	156375	7.86
33125	109844	6.36
30365	176778	1.01
24984	172283	0.57
20382	98960	0.75
18554	362246	0.81
14458	245099
11389	246002
9796
8904
7686
6647
6039
5376	18310
61725	44420	39.7245
53593	91802	51.13
54280	107275	63.77
51950	90631	19.75
46089	75317	18.46
40484	128303	24.61
39959	177168	20.07
40609	123556	16.15
37325	129346	11.2
33375	117875	9.82
29757	140605	3.95
24700	176455	8.59
19755	120800	14.59
19605	81671	5.15
16887	65189
14567	39821
12687
11139
9842
8457
7945
7372	24380
