# Supplementary material for: Environmental regulation effect on the different technology innovation-based the empirical analysis
Source: PLoS One. 2024 Jan 5;19(1):e0296008. doi: 10.1371/journal.pone.0296008 (PMC10769098; doi:10.1371/journal.pone.0296008)
Supplement: S2 File — (ZIP) [file pone.0296008.s002.zip › Enterprise data.xlsx]

## Sheet: Sheet1
Enterprise Age	Number of Green Invention Patent Applications	Number of Green Utility Model Patent Applications	Total Profit	Total Assets	Number of Employees	Research and Development Expenditure	Operating Income	Number of Independent Directors
31			57253000000		44207			5
30	53	0	45879000000		40651			5
29	45	0	36754000000		38097			5
28	51	0	36240000000		34253			5
27	1	0	32231000000		34626			5
26	5	0	30157000000		32502			5
25	4	0	29935000000		36885			7
24	0	0	28846000000		37937			5
23	0	0	26194000000		35069			11
22	2	0	20040000000		34724			8
21	0	0	17550921000		24251			8
20	0	0	13257489000		13778			8
19	0	0	7998021000		12203			5
18	0	0	6190537000		11308		0	5
17	0	0	792609000		10381			4
16	0	0	3771775000		8573			4
15	0	0	1994521965		7737			4
14	0	0	638616561		7142			4
13	0	0	491192896		6999			5
12	0	0	353946229		6471			3
11	0	0	636550429		5834			3
10	0	0	558955598		5089			3
9	0	0	546768142		4540			0
8	0	0	605184420		3724			0
7	0	0	8.57037e+08
6	0	0
5	0	0
4	0	0
3	0	0
2	0	0
1	0	0					475510800
0	0	0					334690000
-1
31			5.23862e+10		131817		5.03838e+11	4
30	0	0	5.22226e+10		139494	6.42366e+08	4.52798e+11	4
29	0	0	7.96758e+10		140565	6.65687e+08	4.19112e+11	5
28	0	0	7.65393e+10		131505	1.06668e+09	3.67894e+11	4
27	0	0	6.74602e+10		104300	9.46064e+08	2.97679e+11	4
26	0	0	5.1142e+10		77708		2.42897e+11	8
25	0	0	3.92536e+10		58280		2.40477e+11	4
24	0	0	3.38026e+10		42295		1.95549e+11	4
23	0	0	2.52524e+10		40647		1.46388e+11	5
22	0	0	2.4291e+10		35330		1.35419e+11	4
21	0	0	2.10702e+10		31019		1.03116e+11	5
20	0	0	1.58059e+10		27951		7.17827e+10	4
19	2	1	1.19408e+10		22850		5.07139e+10	4
18	0	0	8.61743e+09		17616		4.8881e+10	4
17	0	0	6.32229e+09		16515		4.09918e+10	4
16	0	0	7.64161e+09		16464		3.55266e+10	4
15	1	3	3.39652e+09		13402		1.78482e+10	4
14	0	1	1.97618e+09		10961		1.05589e+10	4
13	0	0	1.26033e+09		9627		7.66723e+09	4
12	0	0	8.30367e+08		7025		6.38006e+09	4
11	0	0	5.20011e+08		6055		4.57436e+09	4
10	0	0	5.01852e+08		5349		4.45506e+09	1
9	0	0	3.86142e+08		6616		3.78367e+09	2
8	0	0	2.86601e+08		5263		2.8728e+09	2
7	0	0	2.50776e+08				2.24612e+09
6	0	0					1.94764e+09
5	0	0					1.17771e+09
4	0	0					1.50376e+09
3	0	0					1.22754e+09
2	0	0					1.08404e+09
1	0	0					6.61356e+08
0	0	0
11	0	0
10	0	0	1.15211e+07		2941		3.66067e+07	1
9	0	0	-5.8729e+08		5446		4.64724e+08	1
8	0	0	-1.73515e+08		7763		4.80418e+08	0
7	0	0	-2.88376e+08				5.24198e+08
6	0	0					5.26099e+08
5	0	0					6.7023e+08
4	0	0					9.01198e+08
3	0	0					1.07238e+09
2	0	0					1.05412e+09
1	0	0					7.87756e+08
0	0	0					468650600
31			-6.16191e+08		296		1.66463e+08	3
30	0	0	-5.02195e+08	1.11057e+09	309	4.78452e+07	2.88944e+08	4
29	0	0	6.13613e+07	1.56356e+09	264	3.27955e+07	2.80531e+08	3
28	0	0	6.05812e+06	1.49449e+09	251	1.0176e+06	1.08247e+08	6
27	0	0	-2.60999e+07	3.51177e+08	210	1.74658e+07	3.66869e+08	3
26	0	0	9.71643e+06	2.68844e+08	172	5.15397e+06	1.38606e+08	3
25	0	0	4.61857e+07	2.23716e+08	179	9.2444e+06	2.8767e+08	4
24	0	0	1.08086e+07	3.98674e+08	208	4.26502e+06	1.20454e+08	3
23	0	0	2.06658e+07	3.38283e+08	220	2.43935e+06	80608820	3
22	0	0	1.1203e+07	2.42152e+08	243	1.93608e+06	7.27846e+07	6
21	0	0	1.07075e+07	1.92914e+08	277	2.46089e+06	9.73633e+07	3
20	0	0	1.23897e+07	1.96307e+08	322	2.95235e+06	7.45037e+07	3
19	0	0	2.46358e+07	1.84219e+08	277	5.76703e+06	1.31331e+08	6
18	0	0	7.18446e+06	2.30512e+08	291		6.00806e+07	6
17	0	0	-1.0362e+07	1.67811e+08	288		4.33148e+07	3
16	0	0	-8.97908e+06	1.69823e+08	284		4.04495e+07	3
15	0	0	6.3961e+06	2.04305e+08	284		4.5639e+07	3
14	0	0	-2.03957e+07	1.55869e+08	284		6.13767e+07	3
13	0	0	-4.01538e+06	2.1427e+08	303		1.06748e+08	3
12	0	0	8.77393e+06	2.37875e+08	344		1.19535e+08	3
11	0	0	8.59244e+06		386		1.21226e+08	3
10	0	0	1.29659e+07		375		6.19845e+07	0
9	0	0	2.35654e+07		444		1.31007e+08	0
8	0	0	8.30279e+06		417		1.25648e+08	0
7	0	0	-8.26509e+07				1.20731e+08
6	0	0					3.38608e+08
5	0	0					3.33093e+08
4	0	0					6.43608e+08
3	0	0					2.05132e+08
2	0	0					2.11735e+08
1	0	0					9.4806e+07
0	0	0					4.98714e+07
32			-1.65899e+08		488		2.83744e+08	6
31	0	0	1.8255e+08	2.47438e+09	563	2.49894e+07	3.83536e+08	6
30	0	1	-3.84828e+08	2.4528e+09	629	2.38194e+07	3.98921e+08	5
29	0	1	2.01341e+08	3.03184e+09	680	2.23112e+07	5.52609e+08	9
28	0	0	1.72423e+08	3.12142e+09	745	1.6128e+07	4.86181e+08	5
27	0	0	5.79586e+07	2.9121e+09	705		5.30922e+08	5
26	0	0	1.26765e+08	2.52724e+09	618	1.68114e+07	4.81863e+08	7
25	0	0	-5.31778e+07	2.19401e+09	535	2.40529e+06	8.4126e+07	6
24	0	0	5.4373e+07	1.36666e+09	421		5.2777e+07	5
23	0	0	-4.23448e+07	1.18865e+09	376		5.20617e+07	8
22	0	0	2.64939e+07	1.3197e+09	382		9.94212e+07	5
21	0	0	1.16979e+07	1.26059e+09	501		6.35348e+07	5
20	0	0	-6.42212e+06	1.29361e+09	671		1.37234e+08	5
19	0	0	-4.20359e+07	1.3192e+09	712		4.31925e+07	5
18	0	0	1.69352e+07	1.38903e+09	684		1.0872e+08	5
17	0	0	9.57037e+07	1.45702e+09	681		2.99032e+08	5
16	0	0	-5.04112e+07	1.52829e+09	885		3.28062e+08	5
15	0	0	-2.28172e+08	1.64387e+09	815		4.53957e+07	5
14	0	0	-3.89663e+07	1.81061e+09	819		4.93782e+07	5
13	0	0	-4.75882e+07	1.7808e+09	798		9.15753e+07	3
12	0	0	-1.23646e+08		812		5.49432e+07	3
11	0	0	-9.09487e+07		738		6.71282e+07	3
10	0	0	-9.31187e+06		530		1.45947e+08	0
9	0	0	1.34177e+08		530		1.35573e+08	0
8	0	0	1.51191e+08				4.15713e+07
7	0	0					4.07681e+07
6	0	0					1.07197e+08
5	0	0					2.50887e+08
4	0	0					3.00205e+08
3	0	0					3.40687e+07
2	0	0					3.78647e+07
1	0	0
0	0	0
30			7.32666e+08		425		3.69981e+09	3
29	0	0	7.53004e+08		403		3.08857e+09	3
28	0	0	1.08858e+09		397		2.93473e+09	3
27	0	0	1.10284e+09		385		3.73133e+09	3
26	0	0	1.06899e+09		377		2.51184e+09	3
25	0	0	9.60227e+08		370		2.95945e+09	6
24	0	0	9.24397e+08		370		3.35883e+09	6
23	0	0	5.93119e+08		352		3.65431e+09	3
22	0	0	6.85155e+08		329		2.32873e+09	3
21	0	0	9.26275e+08		296		4.61086e+09	3
20	0	0	8.45185e+08		290		3.07625e+09	5
19	0	0	5.64255e+08		283		2.58928e+09	3
18	0	0	6.34721e+08		726		2.33873e+09	3
17	0	0	4.04296e+08		250		1.84924e+09	3
16	0	0	1.6157e+08		177		1.02174e+09	3
15	0	0	2.93324e+08		173		1.02404e+09	3
14	0	0	2.53116e+08		134		1254539195	3
13	0	0	1.16574e+08		123		1.43386e+09	3
12	0	0	5.01446e+07		94		1.87698e+09	3
11	0	0	-3.02352e+08		88		1.98709e+09	3
10	0	0	1.03426e+08		95		2.08605e+09	0
9	0	0	1.56995e+08		90		2.02419e+09	0
8	0	0	1.61265e+08		84		1.88372e+09	0
7	0	0	1.41181e+08		86		1.94249e+09	0
6	0	0	1.62024e+08				1.64185e+09
5	0	0					1.30427e+09
4	0	0					1.85222e+08
3	0	0					1.1011e+08
2	0	0					1.35919e+08
1	0	0					1.51064e+08
0	0	0					1.08166e+08
30			-5.06469e+06		76		2.20838e+08	5
29	0	0	4.19021e+07	4.32015e+08	82		1.7835e+08	4
28	0	0	-1.21421e+08	3.64394e+08	76		4.51464e+07	2
27	0	0	4.12382e+07	5.33693e+08	84		4.20208e+07	6
26	0	0	-2.01143e+08	5.4471e+08	84		4.24438e+07	3
25	0	0	1.82186e+06	4.42676e+08	102		3.9644e+07	3
24	0	0	9.02074e+07	5.14368e+08	155	6.30698e+06	3.88604e+07	6
23	0	0	1.52491e+07	4.80365e+08	121		9.89615e+07	6
22	0	0	-3.16229e+07	6.80925e+08	606		1.98098e+08	4
21	0	0	2.23808e+07	6.57512e+08	674		2.14349e+08	5
20	0	0	8.95592e+06	7.8968e+08	762		3.12665e+08	3
19	0	0	1.0592e+07	3.62415e+08	675		1.6534e+08	3
18	0	0	2.40863e+07	3.32422e+08	751		1.43292e+08	3
17	0	0	2.21733e+07	3.63272e+08	799		1.33311e+08	3
16	0	0	-6.47486e+07	6.1065e+08	849		1.5899e+08	3
15	0	0	1.1095e+07	7.37183e+08	911		1.85308e+08	4
14	0	0	-1.05496e+08	8.05878e+08	1087		1.93742e+08	4
13	0	0	6.30909e+06	8.54288e+08	551		3.50588e+08	4
12	0	0	-1.65339e+08	1.04842e+09	569		1.35676e+08	4
11	0	0	2.84226e+07	1.11768e+09	769		3.34488e+08	4
10	0	0	2.04872e+07		775		2.2732e+08	2
9	0	0	2.11368e+07		358		3.39715e+08	0
8	0	0	-1.78454e+08		590		5.21513e+07	0
7	0	0	1.48618e+06		930		1.56357e+08	0
6	0	0	4.62629e+07				3.1037e+08
5	0	0					1.7376e+08
4	0	0					1.20045e+08
3	0	0					5.74809e+07
2	0	0					1.06841e+08
1	0	0					1.72965e+08
0	0	0					1.39724e+08
30			-8.97105e+08		2331		1.77295e+09	3
29	0	0	-1.3544e+09	1.23795e+10	2240	2.53897e+08	2.2148e+09	5
28	0	0	-8.67714e+08	1.28283e+10	2394	2.61536e+08	1.91752e+09	3
27	0	0	5.46673e+08	1.20445e+10	2618	2.70151e+08	3.22014e+09	3
26	0	0	4.35061e+08	1.04664e+10	2631	2.43008e+08	2.5649e+09	5
25	0	0	1.01909e+09	1.06783e+10	2417	205539922	2.33093e+09	4
24	0	0	6.42859e+08	8.19266e+09	1903	1.36767e+08	1.87601e+09	3
23	0	0	2.3333e+08	3.58935e+09	2617	9.37923e+07	1.29508e+09	6
22	0	0	1.8876e+07	6.74028e+08	1299		3.07181e+08	3
21	0	0	3.01211e+07	6.26626e+08	1622		3.04448e+08	5
20	0	0	4.9193e+07	6.1383e+08	1685		3.31481e+08	3
19	0	0	-539452	7.72366e+07	23		1.39808e+07	3
18	0	0	1.11609e+06	7.79322e+07	24		1.04368e+07	3
17	0	0	393406	7.9408e+07	22		1.00925e+07	4
16	0	0	917434	7.89144e+07	20		1.14319e+07	3
15	0	0	2.29277e+06	7.90874e+07	21		9.90563e+06	3
14	0	0	-1.75606e+06	7.68381e+07	24		1.03564e+07	3
13	0	0	-5.46118e+06	9.06394e+07	226		4.01104e+07	3
12	0	0	4.03902e+07	9.07977e+07	26		2.91631e+07	3
11	0	0	987479	6.04552e+07	22		1.96186e+07	3
10	0	0	-1.76474e+07		23		6.73523e+06	3
9	0	0	-1.62139e+08		21		2.43987e+07	2
8	0	0	12753658		31		102721874	3
7	0	0	31891800		37		91511773	0
6	0	0	-62005902				99187310
5	0	0					7.63947e+07
4	0	0					6.51362e+06
3	0	0					1.81898e+07
2	0	0					5.75459e+07
1	0	0					1.4576e+07
0	0	0					1.40379e+07
31			2.86931e+09		17193		3.19987e+10	3
30	0	0	2.15846e+09	3.70732e+10	14335	811884198	1.75534e+10	3
29	0	0	1.423e+09	3.18566e+10	13345	4.38998e+08	1.05939e+10	3
28	0	0	1.16429e+09	3.02098e+10	13239	4.09052e+08	1.19487e+10	4
27	0	0	1.03489e+09	2.98498e+10	13620	3.76192e+08	1.17155e+10	3
26	0	0	3.79475e+08	2.71095e+10	10944	2.74923e+08	7.02351e+09	3
25	0	0	5.41729e+08	2.16229e+10	8887	2.22034e+08	6.41175e+09	5
24	0	0	1.18642e+09	1.81139e+10	8202	1.60697e+08	4.86535e+09	3
23	0	0	5.88483e+08	1.47255e+10	7457	117812400	4.31148e+09	3
22	0	0	5.04265e+08	1.36118e+10	7358	69406300	4.15502e+09	4
21	0	0	4.12043e+08	1.31713e+10	5642	51827300	4.02459e+09	3
20	0	0	5.19853e+08	1.17856e+10	5697		4.06526e+09	3
19	0	0	5.57535e+08	1.00246e+10	5496		3.21678e+09	3
18	0	0	5.1047e+08	7.50201e+09	5148	1.28471e+06	3.26939e+09	3
17	0	0	3.6284e+08	6.08379e+09	4632		2.89224e+09	3
16	0	0	3.89271e+08	5.8393e+09	4044		1.94849e+09	3
15	0	0	2.39249e+08	5.51102e+09	4254		2.49138e+09	3
14	0	0	1.46069e+08	4.88813e+09	4047		2.05487e+09	3
13	0	0	5.68701e+07	4.96988e+09	2826		1.54392e+09	3
12	0	0	2.21974e+07	4.26121e+09	2735		1.28353e+09	1
11	0	0	2.7412e+07		522		1.01855e+09	1
10	0	0	6.96151e+07		828		8.49415e+08	1
9	0	0	5.98563e+07		828		6.37505e+08	0
8	0	0	5.57624e+07		722		8.58556e+08	0
7	0	0	-468029423				566737582
6	0	0					7.13679e+08
5	0	0					5.72169e+08
4	0	0					7.4113e+08
3	0	0					1.01281e+09
2	0	0					9.80613e+08
1	0	0					7.73356e+08
0	0	0					4.09098e+08
27			-6.86674e+08		198		6.13053e+08	4
26	0	0	6.1904e+07	4.58749e+09	290		1.75691e+09	4
25	0	0	1.16785e+08	3.54173e+09	278		1.40854e+09	4
24	0	0	1.9625e+08	4.29166e+09	339	1.69018e+06	1.89307e+09	4
23	0	0	-7.24249e+08	3.27328e+09	545	2.05572e+06	3.4541e+08	7
22	0	0	-1.05274e+09	3.10515e+09	489		7.57886e+08	7
21	0	0	6.87125e+07	4.85329e+09	513		1.05353e+09	7
20	0	0	4.60244e+07	5.16218e+09	496		9.57379e+08	5
19	0	0	-7.55107e+07	8.04218e+08	302		2.303e+08	5
18	0	0	9.50735e+06	1.02779e+09	596	4356200	3.62384e+08	7
17	0	0	5.20698e+06	2.3978e+08	420	6332700	1.88168e+08	6
16	0	0	1.15665e+07	2.38258e+08	444		1.84058e+08	4
15	0	0	4.71795e+06	2.12201e+08	21		1.51868e+08	6
14	0	0	1.33174e+07	2.31855e+08	21		1.46852e+08	5
13	0	0	2.1586e+07	2.02107e+08	22		1.20216e+08	5
12	0	0	-2.12955e+07	2.8595e+08	26		1.2979e+08	5
11	0	0	1.4232e+07	2.44019e+08	30		9.86381e+07	5
10	0	0	-9.69874e+07	3.53452e+08	30		1.83132e+08	5
9	0	0	1.73773e+07	8.62143e+08	52		2.45686e+08	5
8	0	0	4.3843e+07	8.66781e+08	54		2.31855e+08	5
7	0	0	4.02043e+07		54		2.06081e+08	2
6	0	0	3.82153e+06		54		1.65533e+08	0
5	0	0	2.35968e+07		54		5.33286e+08	0
4	0	0	-6.2602e+07		54		4.16644e+08	0
3	0	0	33260369				423142921
2	0	0					1.58046e+08
1	0	0					1.62701e+08
0	0	0					1.75233e+08
30			7.50732e+08		9330		3.70867e+09	3
29	0	0	1.31404e+09		7658	2.1718e+06	4.49197e+09	5
28	0	0	1.03411e+09		8035		4.10437e+09	3
27	0	0	1.00485e+09		7769		3.96167e+09	3
26	0	0	7.77475e+08		5504		2.78724e+09	5
25	0	0	8.26748e+08		5196		2.90469e+09	4
24	0	0	4.91208e+08		2780		2.0592e+09	3
23	0	0	2.16392e+08		2819		1.07742e+09	3
22	0	0	5.53765e+08		3167		1.26845e+09	5
21	0	0	4.22934e+08		3110		1.61923e+09	4
20	0	0	4.87048e+08		2750		1.8613e+09	3
19	0	0	3.39503e+08		2723		1.40857e+09	3
18	0	0	2.0716e+08		2752		9.93175e+08	3
17	0	0	1.27298e+08		2679		8.45367e+08	3
16	0	0	2.99405e+07		2724		6.23465e+08	3
15	0	0	-2.90554e+07		2631		3.32985e+08	3
14	0	0	-4.51659e+07		1958		3.11949e+08	3
13	0	0	9.89701e+07		1718		9.63481e+08	3
12	0	0	1.2616e+08		1918		1.32629e+09	3
11	0	0	1.21676e+08		1930		1.07947e+09	3
10	0	0	4.45089e+07		2239		7.81285e+08	1
9	0	0	1.05769e+08		2757		1.02164e+09	1
8	0	0	6.11614e+07		1200		6.5812e+08	0
7	0	0	4.9671e+07		1200		5.49238e+08	0
6	0	0	3.54138e+06				6.42541e+08
5	0	0					7.05921e+08
4	0	0					9.69979e+08
3	0	0					1.0358e+09
2	0	0					7.17903e+08
1	0	0					749255242
0	0	0					7.64127e+08
30			2278874947		14259		15198706998	5
29	0	0	1917402183	19939364510	11910	551196983	13629033650	3
28	0	0	1105691126	17882914898	10558	434641497	10671253445	4
27	0	0	662106627	18201235959	10454	440884641	10472028099	4
26	0	0	544596879	19114234184	10800	381711070	10609963011	4
25	0	0	996307026	19535002368	12105	368237629	10879400746	4
24	0	0	956108619	17146815630	11515	341553966	8974083407	5
23	0	0	641553294	15657180160	10548	239933028	7430889111	3
22	0	0	897862489	15284388305	10432	208140000	7044502645	4
21	0	0	1881078887	15078866777	9956	190990000	7733796114	3
20	1	1	458572896	14335809746	11373		6994358029	4
19	0	1	1637980229	15281391077	11909	171480998	8270731730	4
18	0	0	1865346701	12469619167	11719		7743941694	3
17	2	1	989064781	10913350017	10109	54075217	5279100133	3
16	0	0	502035458	10376061066	8703	39829023	4273375853	3
15	1	0	634467082	8452981947	7641	36074693	4187962628	3
14	0	0	444480832	6772237421	6938		2951599066	3
13	0	0	405684768	5523323511	5137		2302016737	3
12	0	0	399445272	4740610244	4218		1881958592	3
11	0	0	234871122	3516065351	3237		1329818162	3
10	0	0	190201564		2634		1055401736	3
9	0	0	155740775		2401		1040998473	3
8	0	0	1.77996e+08		2387		1.11643e+09	2
7	0	0	-1.61857e+08		2139		9.77656e+08	1
6	0	0	4.15833e+07				7.54108e+08
5	0	0					7.29629e+08
4	0	0					7.25108e+08
3	0	0					7.1668e+08
2	0	0					6.71563e+08
1	0	0					4.62175e+08
0	0	1					2.10953e+08
12	0	0
11	0	0	-3.3291e+08	2.12619e+08	197			0
10	0	0	-4.82172e+08		1516		6.14678e+08	0
9	0	0	-1.57557e+09		3421		7.24094e+08	1
8	0	0	6.8612e+07		3387		8.19097e+08	0
7	0	0	3.0287e+07		2607		6.21441e+08	0
6	0	0	33381569				3.39037e+09
5	0	0					2.45837e+09
4	0	0					1.75124e+09
3	0	0					1.37198e+09
2	0	0					2.27908e+09
1	0	0					1.79442e+09
0	0	0					8.11415e+08
30			3.35009e+08		109		7.63602e+08	3
29	0	0	6.84128e+07		128		6.41736e+08	4
28	0	0	2.49559e+07		153		3.46673e+08	3
27	0	0	4.30578e+07		154		4.3814e+08	3
26	0	0	2.09089e+08		148		3.57929e+08	3
25	0	0	1.60659e+07		156		5.13141e+08	5
24	0	0	3.96091e+07		162		6.20757e+08	3
23	0	0	7.1992e+07		186		4.13214e+08	4
22	0	0	8.4504e+07		217		5.11815e+08	3
21	0	0	4.95158e+07		217		5.6395e+08	3
20	0	0	4.24102e+07		173		4.2131e+08	3
19	0	0	8.21373e+07		177		3.99838e+08	3
18	0	0	9.57816e+07		98		7.35196e+08	4
17	0	0	1.04318e+08		104		6.93898e+08	4
16	0	0	5.34807e+07		110		3.12132e+08	4
15	0	0	3.14084e+06		108		1.85916e+08	4
14	0	0	3.655e+07		101		3.34827e+08	4
13	0	0	3.83026e+07		90		4.3885e+08	4
12	0	0	3.35778e+07		59		4.95311e+08	4
11	0	0	3.37808e+07		62		2.95641e+08	4
10	0	0	3.59105e+07		63		4.75793e+08	2
9	0	0	3.176e+07		70		4.65637e+08	1
8	0	0	1.41939e+07		660		7.81836e+07	0
7	0	0	-7.47813e+07		683		1.67766e+08	0
6	0	0	-7.11883e+07				1.51074e+08
5	0	0					2.41198e+08
4	0	0					3.13441e+08
3	0	0					5.35898e+08
2	0	0					4.38685e+08
1	0	0					4.81331e+08
0	0	0					1.66028e+08
9	0	0
8	0	0	-1.6572e+08		1416		1.03081e+08	0
7	0	0	-1.17734e+08		1459		1.02988e+08	0
6	0	0	-3.58434e+08				3.68397e+07
5	0	0					3.70484e+07
4	0	0					1.69717e+08
3	0	0					1.19118e+08
2	0	0					2.20253e+08
1	0	0					2.21689e+08
0	0	0					1.56612e+08
30			-2.06752e+09		14513		2.96079e+10	4
29	1	2	1.57125e+09		16238	6.33206e+08	4.91065e+10	3
28	4	1	5.01867e+08		17216	6.8369e+08	5.03518e+10	3
27	4	1	4.50576e+08		19286	5.006e+08	5.51191e+10	3
26	1	0	4.54897e+08		18965	3.9646e+08	4.61268e+10	5
25	4	1	6.65848e+09		17822	3.29677e+08	3.12278e+10	3
24	1	0	2.77349e+07		17390		2.02993e+10	3
23	2	0	-1.54547e+09		18541	2.29397e+08	1.83952e+10	7
22	0	3	9.23797e+07		18776	219000000	1.94235e+10	3
21	1	2	1.82061e+08		20542	230000000	2.00067e+10	3
20	2	6	9.18261e+07		20798		1.83379e+10	3
19	2	5	9.56678e+06		19724		1.62176e+10	3
18	5	16	8.7707e+07		20424	1.59117e+08	1.71115e+10	3
17	11	20	1.45898e+08		2555		1.3259e+10	3
16	3	10	2.95562e+08		17217		1.22053e+10	3
15	6	8	2.47899e+08		18468	138000000	1.21691e+10	3
14	3	2	1.16097e+08		21100		1.26562e+10	3
13	1	3	4.00018e+07		20124		1.14559e+10	3
12	1	2	1.70739e+08		20770		1.33625e+10	3
11	0	0	1.2738e+08		20175		1.28065e+10	3
10	0	0	5.44336e+07		15634		8.04165e+09	3
9	0	0	-6.87254e+08		17054		6.74812e+09	0
8	0	0	2.98785e+08		11287		9.01273e+09	0
7	0	0	6.24659e+08		18719		1.01271e+10	0
6	0	0	5.30389e+08				8.57389e+09
5	0	0					6.34337e+09
4	0	0					5.00632e+09
3	0	0					3.61022e+09
2	0	0					2.38677e+09
1	0	0					2.20288e+09
0	0	0					1.21279e+09
30			-6.71246e+06		63		4.44762e+08	6
29	0	0	-705595	9.73634e+07	61	2.0372e+06	1.65247e+08	3
28	0	0	4.76608e+06	9.17428e+07	65	2.50688e+06	1.17857e+08	3
27	0	7	-7.80156e+06	6.27336e+07	59	2.75328e+06	7.60227e+07	3
26	0	0	-2.12906e+06	7.3243e+07	53	894440	1.19907e+08	3
25	0	0	2.09486e+06	7.356e+07	51	919350	1.37491e+08	6
24	0	0	4.79819e+06	5.40883e+07	53	652852	1.41971e+08	3
23	0	0	-11319.6	4.58691e+07	54		1.7099e+08	3
22	0	0	7.92886e+06	5.14896e+07	49		2.12071e+08	3
21	0	0	1.66886e+09	1.51511e+08	48		2.71112e+08	4
20	0	0	-5.21266e+07	1.62649e+08	79		2.92827e+08	4
19	0	0	3.97209e+07	1.35747e+08	84		3.21044e+08	4
18	0	0	6.44774e+07	1.38158e+08	84		2.99027e+08	7
17	0	0	-1.06161e+08	1.69696e+08	87		2.60908e+08	4
16	0	0	-44489780	1.90898e+08	188		2.74203e+08	4
15	0	0	7.28858e+07	2.14382e+08	440		2.34601e+08	4
14	0	0	-1.20243e+07	2.67022e+08	480		2.19673e+08	4
13	0	0	3.32615e+06	3.28877e+08	498		1.64222e+08	4
12	0	0	-1.72652e+07	4.27572e+08	462		1.38192e+08	4
11	0	0	-3.41707e+07	4.4485e+08	542		9.9015e+07	3
10	0	0	5.78694e+06		632		7.15896e+07	2
9	0	0	-2.27193e+09		711		5.18753e+07	3
8	0	0	-1.80352e+08		777		6.79731e+07	0
7	0	0	1.99357e+08		1357		6.75731e+07	0
6	0	0	-6.54632e+08				1.42892e+08
5	0	0					4.67595e+08
4	0	0					1.02718e+09
3	0	0					1.3674e+09
2	0	0					1.61047e+09
1	0	0					1.74405e+09
0	0	0					1.16592e+09
28
27	0	0
26	0	0	-1.71648e+09	9.60346e+09	821	3.15366e+07	2.42699e+09	5
25	0	0	5.1105e+08	1.16678e+10	2875	1.562e+08	6.49712e+09	3
24	0	0	5.61338e+08	7.98618e+09	2440	1.39164e+08	4.665e+09	3
23	0	0	4.30792e+08	4.01746e+09	1681	1.33144e+08	4.01036e+09	6
22	0	0	4740872	184418905	21		11015403	3
21	0	0	10234487	170502789	31		26998990	3
20	0	0	-289200	172002557	27		11095669	4
19	0	0	-17466414	172238794	27		9850484	3
18	0	0	2326231	195732419	30		9351110	3
17	0	0	11667821	201318234	33		27517759	3
16	0	0	-26168635	192923851	35		46881258	6
15	0	0	-124409530	229451566	36		103568595	3
14	0	0	22892087	445576711	309		240613550	3
13	0	0	-45245139	495350310	418		272060118	3
12	0	0	1046186	529067471	418		264335516	3
11	0	0	2390403	390342262	418		208255352	3
10	0	0	1925541		400		161738325	2
9	0	0	1254999		400		141757227	0
8	0	0	5410950		420		163758188	0
7	0	0	10917300		420		276020617	0
6	0	0	3429432				273572169
5	0	0					371297560
4	0	0					380339931
3	0	0					4.30668e+08
2	0	0					4.18451e+08
1	0	0					4.27561e+08
0	0	0					4.56368e+08
30			4.70911e+08		1236		8.31272e+09	3
29	0	0	5.16128e+08		1278	8.47307e+07	1.01396e+10	3
28	0	0	4.57842e+08		1246	4.67394e+07	1.18845e+10	3
27	0	0	4.29029e+08		1189	3.88553e+07	1.106e+10	6
26	0	0	3.39345e+08		1096	1.09795e+07	1.07588e+10	3
25	0	0	-6.12784e+07		688	8.76996e+06	3.15763e+08	3
24	0	0	1.14206e+08		769	7.77075e+06	2.73384e+08	3
23	0	0	-4.0425e+07		844	8.62734e+06	3.38225e+08	4
22	0	0	1.80541e+07		814	22009500	3.68121e+08	3
21	0	0	6.20035e+07		820	13642400	4.38319e+08	3
20	0	0	7.68832e+07		712	18300400	3.1079e+08	5
19	0	0	1.36923e+07		653		3.1823e+08	3
18	0	0	1.1165e+07		610		2.29797e+08	3
17	0	0	-8.7266e+06		440		1.84142e+08	3
16	0	0	1.86816e+07		420		1.51118e+08	3
15	0	0	4.69362e+07		442		1.92241e+08	3
14	0	0	3.99761e+07		507		1.02483e+08	3
13	0	0	4.60309e+06		333		8.14624e+07	3
12	0	0	-2.11787e+06		399		6.47535e+07	3
11	0	0	-4.87391e+07		488		6.20666e+07	3
10	0	0	1.14056e+07		513		7.73694e+07	2
9	0	0	1.32929e+07		519		6.11852e+07	1
8	0	0	1.30919e+07		523		7.02398e+07	1
7	0	0	3.26943e+07				6.5691e+07	0
6	0	0	3.57314e+07				9.0667e+07
5	0	0					1.04418e+08
4	0	0					1.12826e+08
3	0	0					2.68331e+08
2	0	0					2.58834e+08
1	0	0					3.63448e+08
0	0	0					2.82375e+08
30			1.53185e+07		383		6.64435e+08	4
29	0	0	1.19506e+07	6.59933e+08	1133	1.07949e+07	7.65611e+08	3
28	0	0	8.81704e+06	6.2778e+08	1132	7.39997e+06	6.91742e+08	3
27	0	0	7.75076e+06	6.14164e+08	998	6.64916e+06	7.21557e+08	6
26	0	0	4.59196e+06	6.1709e+08	1016		6.37047e+08	3
25	0	0	2.53108e+06	6.29763e+08	993		8.5804e+08	3
24	0	0	8.68301e+06	6.32476e+08	941		6.19168e+08	5
23	0	0	-95166.7	1.15499e+09	821		4.99456e+08	3
22	0	0	1.06437e+07	1.16274e+09	1059		6.9484e+08	5
21	0	0	-7.59517e+06	7.31348e+08	1047		6.26821e+08	3
20	0	0	4.63212e+06	6.81645e+08	1060		7.23891e+08	3
19	0	0	1.45365e+07	6.68386e+08	1004		8.75778e+08	3
18	0	0	1.25048e+07	7.25894e+08	1078		7.4558e+08	3
17	0	0	7.14329e+06	7.5678e+08	1071		5.08263e+08	3
16	0	0	4.91459e+06	4.46671e+08	1493		1.89401e+08	3
15	0	0	2.13651e+07	3.73957e+08	625		1.93245e+08	2
14	0	0	-1.95542e+07	3.76032e+08	441		1.61209e+08	3
13	0	0	6.62231e+06	3.89185e+08	795		1.14422e+08	3
12	0	0	-4.4342e+07	4.29708e+08	1378		1.29246e+08	3
11	0	0	-7.7344e+06	4.76381e+08	1622		1.18522e+08	2
10	0	0	5.36006e+06		1394		1.28961e+08	2
9	0	0	3.0459e+06		1381		8.28619e+07	0
8	0	0	2.87805e+06		1241		1.18412e+08	0
7	0	0	1.00131e+07		1360		1.49181e+08	0
6	0	0	-52189598				125173904
5	0	0					173948400
4	0	0					268613945
3	0	0					353463423
2	0	0					3.39801e+08
1	0	0					462855931
0	0	0					552621357
28			8.07819e+08		17769		1.61184e+10	4
27	0	5	1.02337e+09		26917	3.10327e+08	1.64883e+10	3
26	0	7	1.11989e+09		27051	2.55117e+08	1.49672e+10	5
25	3	3	5.46594e+08		29676	2.0816e+08	1.32238e+10	5
24	0	5	6.9892e+08		21974	1.99816e+08	1.6061e+10	3
23	0	4	7.31708e+08		24626	1.59081e+08	1.42098e+10	3
22	1	2	3.734e+08		36787	1.66857e+08	1.50692e+10	4
21	1	6	2.77449e+08		20476	1.68169e+08	1.53618e+10	4
20	0	3	2.7158e+08		17506	1.5053e+08	1.64442e+10	4
19	0	0	2.50092e+08		14881	1.49104e+08	1.50395e+10	3
18	1	1	5.84492e+07		17279	1.48988e+08	1.63995e+10	4
17	2	5	2.62562e+08		18688		1.86304e+10	4
16	3	4	3.99721e+08		17489	4.9974e+07	2.07715e+10	3
15	5	2	3.10391e+08		13955		1.34053e+10	5
14	3	2	3.10201e+08		7335		1.39473e+10	3
13	1	0	8.20899e+08		6035		1.30932e+10	3
12	2	3	3.6274e+08		4231		1.02967e+10	3
11	0	0	3.53656e+08		5370		8.05922e+09	3
10	0	0	2.55069e+08		4828		6.92129e+09	3
9	0	0	2.84647e+08		4437		7.85976e+09	3
8	0	0	8.88027e+07		5093		6.17891e+09	2
7	0	0	-1.45561e+07		5213		3.91869e+09	0
6	0	0	1.68792e+08		4871		3.86411e+09	0
5	0	0	3.3893e+08		5093		3.25455e+09	0
4	0	0	4.52316e+08				2.82163e+09
3	0	0					1.76981e+09
2	0	0					1.61938e+09
1	0	0					1.59877e+09
0	0	0					7.01343e+08
29
28
27
26
25
24			8.69125e+08		1719	3.05233e+07	2.45622e+09	3
23			7.70659e+08		1415	2.82153e+07	1.90511e+09	3
22			7.28027e+08		1447	2.33111e+07	1.87261e+09	4
21			6.72538e+08		1744		1.80477e+09	6
20			7.59989e+08		1781		1.78077e+09	3
19			740894558		1795		1783846135	3
18			816337301		1813		1708136899	3
17			964414981		1841		1740417668	3
16			679900108		1899		1465434512	3
15			1033097056		2012		1914007717	3
14			1042771441		2140		2003562530	3
13			1039794033		2045		1905312912	3
12			984167079		2031		1774334469	3
11			881310678		1654		1552651737	3
10			533437060		1411		1047836118	3
9			302590161		1373		738687403	2
8			131295739		1205		475852613	0
7			1.21388e+08		1260		4.32171e+08	0
6			1.06994e+08		1203		3.78929e+08	0
5			6.85219e+07				3.188e+08
4							3.9847e+08
3							4.09864e+08
2							4.35362e+08
1							3.5032e+08
0							2.51825e+08
29			-2.68825e+08		545		3.63038e+08	3
28	0	0	-1.09251e+07	2.16481e+09	1021		1.47987e+09	3
27	0	0	3.94617e+07	2.32808e+09	984		1.78318e+09	3
26	0	0	1.08013e+08	2.5194e+09	1080		1.83053e+09	6
25	0	0	6.01118e+07	2.32049e+09	1088		1.61133e+09	3
24	0	0	4.22435e+07	1.95162e+09	1123		1.22919e+09	3
23	0	0	2.17493e+07	1.51397e+09	1169		1.00996e+09	3
22	0	0	4.29372e+07	1.56587e+09	1233		1.0378e+09	3
21	0	0	2.39234e+07	1.474e+09	1242		1.09236e+09	5
20	0	0	2.16021e+07	1.34491e+09	1233		1.06954e+09	3
19	0	0	4.06115e+07	1.21904e+09	1284		8.77949e+08	3
18	0	0	2.17406e+07	1.09357e+09	1218		8.00148e+08	5
17	0	0	2.72958e+07	9.38521e+08	1238		9.19614e+08	3
16	0	0	23236746	1.07522e+09	1107		7.80131e+08	3
15	0	0	1.60654e+07	9.74457e+08	1121		5.36427e+08	3
14	0	0	1.79004e+07	7.99195e+08	271		6.26408e+08	4
13	0	0	3.29337e+07	8.84427e+08	264		6.6336e+08	4
12	0	0	-2.0094e+07	9.35613e+08	267		4.1231e+08	4
11	0	0	1.12577e+07	7.3771e+08	269		4.94972e+08	4
10	0	0	1.33407e+07	7.23461e+08	270		4.10022e+08	4
9	0	0	8.08307e+06		295		3.36051e+08	2
8	0	0	-9.40898e+07		357		2.2303e+08	0
7	0	0	2.36843e+07		359		2.56863e+08	0
6	0	0	3.38102e+07		355		3.01216e+08	0
5	0	0	3.31658e+07				2.65459e+08
4	0	0					1.46727e+08
3	0	0					6.23351e+07
2	0	0					9.49501e+07
1	0	0					7.58967e+07
0	0	0					1.41247e+08
26
25
24
23
22	0	0
21	0	0	8.32604e+09		16720	6470000	4.33851e+10	4
20	0	0	7.96718e+09		15173	13800000	3.25678e+10	4
19	0	0	6.1995e+09		12855		2.52968e+10	4
18	0	0	4491848414		10041		15111366642	4
17	0	0	3272123773		9236		13782425231	4
16	0	0	2273730035		8911		10137701049	4
15	0	0	1301864971		7922		3573184200	4
14	0	0	1454440222		7274		4111644668	4
13	0	0	718754354		7300		2939402576	4
12	0	0	536044939		713		2659475668	4
11	0	0	471734945		599		3475895992	3
10	0	0	455199188		1413		4838834917	3
9	0	0	335760027		1122		3854153934	3
8	0	0	291435832		1058		3320820664	2
7	0	0	3.53718e+08		1075		2.91723e+09	2
6	0	0	2.56014e+08		503		9.30466e+08	1
5	0	0	103015432				5.9774e+08
4	0	0					1.59794e+09
3	0	0					1.81871e+09
2	0	0					9.38862e+08
1	0	0					3.24118e+08
0	0	0					2.4563e+08
29			1.02843e+08		317		8.37656e+08	3
28	0	0	1.76116e+08		298		5.0852e+08	3
27	0	0	7.67032e+07		302		4.24419e+08	3
26	0	0	3.02595e+08		325		5.71073e+08	3
25	0	0	9.05519e+07		337		4.14239e+08	6
24	0	0	6.89254e+07		320		3.47237e+08	3
23	0	0	3.04853e+07		494		3.24241e+08	3
22	0	0	4.72931e+07		517		3.03727e+08	4
21	0	0	1.00254e+07		527		4.64988e+08	3
20	0	0	1.41792e+07		578		4.86729e+08	3
19	0	0	9.23654e+06		578		4.19643e+08	5
18	0	0	6.60458e+06		599		4.03282e+08	3
17	0	0	3.27634e+06		653		3.86348e+08	3
16	0	0	8.64312e+06		719		4.32676e+08	3
15	0	0	2.18892e+06		796		6.37897e+08	3
14	0	0	6.73359e+06		932		9.91037e+08	3
13	0	0	-8.72225e+07		976		1.13369e+09	3
12	0	0	1.0436e+07		938		1.04381e+09	3
11	0	0	1.39035e+07		1123		1.12475e+09	3
10	0	0	1.36307e+07		1272		1.43638e+09	3
9	0	0	-3.43026e+07		1209		1.28932e+09	2
8	0	0	4880915		1783		7.03245e+08	0
7	0	0	-1.1868e+08		1178		1.52616e+08	0
6	0	0	-1.04173e+08		1532		3.08646e+08	0
5	0	0	2.23741e+07				3.17455e+08
4	0	0					3.7773e+08
3	0	0					436002795
2	0	0					4.12988e+08
1	0	0					4.95072e+08
0	0	0					4.56324e+08
29			3.39122e+08				4.3541e+09	3
28	0	0	5.02328e+08		5081	5.78026e+07	5.24373e+09	3
27	0	0	3.73461e+08		4901	5.14893e+07	4.24344e+09	3
26	0	0	2.76234e+08		4994	4.50577e+07	3.70421e+09	3
25	0	1	2.31197e+08		5162	4.73503e+07	3.40045e+09	6
24	0	0	1.89715e+08		5362	4.94539e+07	3.34581e+09	3
23	0	2	1.45031e+08		5291	4.17578e+07	2.99386e+09	3
22	0	1	1.3553e+08		5562	3.74814e+07	3.1622e+09	3
21	0	0	1.70395e+08		5544	49559500	3.27814e+09	3
20	0	0	1.51477e+08		5112	37191000	3.1035e+09	3
19	0	0	1.36487e+08		5017	31219000	3.02396e+09	5
18	0	0	1.91579e+08		4400		2.56105e+09	4
17	0	0	1.13493e+08		3266	1.15654e+07	1.78075e+09	3
16	0	0	8.53361e+07		2379	1.63158e+06	1.2374e+09	4
15	0	0	7.42246e+07		2241	8.77439e+06	1.08641e+09	3
14	0	0	7.14913e+07		1934	5.9375e+06	8.05273e+08	3
13	0	0	3.4846e+07		1614		4.87241e+08	3
12	0	0	1.85636e+07		1459		3.41505e+08	3
11	0	0	3718936		1195		278246963	3
10	0	0	5708012		1106		228133082	3
9	0	0	-75424201		1555		206241298	2
8	0	0	16000180		1618		219813846	0
7	0	0	2.07517e+07		2038		2.53028e+08	0
6	0	0	3.85682e+07		2178		2.7982e+08	0
5	0	0	6.12795e+07				3.43996e+08
4	0	0					3.67921e+08
3	0	0					3.45814e+08
2	0	0					3.49647e+08
1	0	0					2.81731e+08
0	0	0					2.66972e+08
29			2.93752e+09		13392		3.75247e+10	6
28	0	0	2.75132e+09		12808	3.72513e+08	3.15696e+10	3
27	0	0	4.56173e+09		7384	3.15356e+08	2.04545e+10	3
26	0	0	2.296e+09		6935	2.08831e+08	2.0817e+10	3
25	0	0	1.21544e+09		6649	1.63453e+08	18527395542	3
24	0	0	1.30741e+09		5845	1.75326e+07	1.55459e+10	3
23	0	0	2.04187e+09		5333	4.56671e+07	1.13181e+10	3
22	0	0	2.61339e+09		4805	3.2913e+07	1.113e+10	4
21	0	0	2.91737e+09		3722	2.2929e+07	1.2506e+10	3
20	0	0	2.2174e+09		3467	1.86015e+07	12350782449	3
19	0	0	1.6137e+09		3402	1.17318e+07	1.28285e+10	3
18	0	0	1.56285e+09		3545		1.4387e+10	4
17	0	0	1.97752e+09		127		1.24647e+10	3
16	0	0	2.83129e+09		137		1.13887e+10	3
15	0	0	1.32718e+09		117		1.06429e+10	3
14	0	0	2.29134e+09		75		1.03566e+10	3
13	0	0	1.69133e+09		64		6.94505e+09	3
12	0	0	1.59662e+09		65		6.90841e+09	3
11	0	0	1.44462e+09		65		5.84278e+09	3
10	0	0	1.49437e+09				4.80463e+09	3
9	0	0	1.00167e+09				3.82859e+09	2
8	0	0	8.60964e+08				3.34781e+09	1
7	0	0	6.70514e+08				2.30802e+09	1
6	0	0	4.75791e+08				1.58375e+09	1
5	0	0	4.29229e+08				1.39631e+09
4	0	0					1.39949e+09
3	0	0					1.55264e+09
2	0	0					1.31168e+09
1	0	0					1.14504e+09
0	0	0					6.38873e+08
29			2.31107e+09		39296		7.34431e+10	4
28	0	0	1.97485e+09		39386		6.83578e+10	4
27	0	0	2.15724e+09		38289		5.96495e+10	4
26	0	0	1.85666e+09		27247		5.20458e+10	4
25	0	0	1.67893e+09		24821		4.31224e+10	6
24	0	0	1.46603e+09		22480		4.12636e+10	4
23	0	0	1.60026e+09		21192	4.37317e+07	4.12484e+10	4
22	0	0	9.61308e+08		4310	7.31504e+07	2.59931e+10	3
21	0	0	8.29283e+08		4594	8.12161e+07	2.39543e+10	3
20	0	0	6.59102e+08		4280	8.00472e+07	2.11995e+10	3
19	0	0	6.03317e+08		4171	8.03669e+07	1.80118e+10	3
18	0	0	4.09282e+08		4060	64935100	1.51303e+10	5
17	0	0	3.39812e+08		4187	57685900	1.30644e+10	3
16	0	0	2.60787e+08		3550		1.09499e+10	3
15	0	0	2.03498e+08		4164	2.37088e+07	8.36035e+09	3
14	0	0	1.91051e+08		3944	18340000	6.87831e+09	3
13	0	0	1.04677e+08		3757		5.66761e+09	3
12	0	0	4.16199e+07		2636		1.63557e+09	3
11	0	0	2.56575e+07		2632		1.57609e+09	3
10	0	0	1.2233e+07		2746		1.78087e+09	2
9	0	0	2.0776e+06		3145		1.86994e+09	2
8	0	0	4.61204e+07		3663		1.66867e+09	0
7	0	0	-2.97611e+06		2536		1.07899e+08	0
6	0	0	2.25161e+07		724		1.11953e+07	0
5	0	0	8.98693e+06				8.84382e+07
4	0	0					8.46182e+07
3	0	0					1.5169e+08
2	0	0					1.61202e+08
1	0	0					1.28896e+08
0	0	0					1.18072e+08
29			2.15603e+08				6.34385e+08	3
28	0	0	2.86404e+08		1578		1.32079e+09	3
27	0	0	4.00434e+08		1668		1.61501e+09	5
26	0	0	7.31983e+08		1925		2.54874e+09	3
25	0	0	6.82728e+08		1954		2.17519e+09	4
24	0	0	2.44044e+08		1912		1.34591e+09	3
23	0	0	4.25292e+08		1969		2.35202e+09	3
22	0	0	4.09905e+08		1785		2.16337e+09	3
21	0	0	4.00661e+08		1839		2.13231e+09	4
20	0	0	3.03875e+08		1736		2.11648e+09	3
19	0	0	1.37258e+08		1777		1.03015e+09	3
18	0	0	1.33279e+08		1786		1.0264e+09	3
17	0	0	1.11917e+08		1862		1.02106e+09	5
16	0	0	3.61803e+07		1905		7.50182e+08	3
15	0	0	4.10343e+07		1926		7.06005e+08	3
14	0	0	5.16589e+07		1886		8.45128e+08	3
13	0	0	2.04496e+07		2323		9.90894e+08	3
12	0	0	1.10062e+07		2421		8.52141e+08	4
11	0	0	-1.41695e+08		2103		5.70542e+08	4
10	0	0	1.25437e+07		2480		9.62384e+08	2
9	0	0	1.51911e+07		2706		7.48052e+08	2
8	0	0	-5.37575e+08		2753		6.16251e+08	0
7	0	0	8.18843e+07		2373		8.52841e+08	0
6	0	0	6.95155e+07		2693		8.49158e+08	0
5	0	0	-1050523055				733452588
4	0	0					1.18598e+09
3	0	0					7.75037e+08
2	0	0					1.19063e+09
1	0	0					1.563e+09
0	0	0					8.94137e+08
29			4.5762e+08		8088		1.25705e+10	3
28	0	0	8.4596e+08	1.48609e+10	7695	3.80018e+08	1.28282e+10	3
27	0	0	9.28101e+08	1.44615e+10	7397	2.42281e+08	1.11134e+10	3
26	0	0	9.48943e+08	1.29206e+10	7445	2.13844e+08	1.00638e+10	3
25	0	0	9.02065e+08	1.16821e+10	7560	2.13965e+08	7.85254e+09	6
24	0	0	8.79445e+08	1.03643e+10	6968	1.62608e+08	7.19326e+09	3
23	0	0	7.05831e+08	9.07299e+09	6975	1.25211e+08	5.85694e+09	3
22	0	0	5.36155e+08	8.08538e+09	7080	1.16216e+08	4.33151e+09	3
21	1	1	7.0251e+08	7271114435	6344	124683100	5.01001e+09	3
20	1	2	6.22036e+08	7.11035e+09	6371	113506000	5.2278e+09	6
19	0	0	-3.68902e+06	2.46062e+07	5			3
18	0	0	1.45606e+09	6.61693e+07	8		109007	3
17	0	1	-388775880	7.39201e+07	8		1.48036e+06	3
16	0	0	8.10274e+06	4.18914e+07	8		1.85397e+06	3
15	0	0	-8.51488e+07	1.79612e+07	9		1.69947e+06	3
14	0	0	-2.20752e+07	2.71548e+07	11		1.80271e+06	3
13	0	0	1.86603e+07	2.98266e+07	13			3
12	0	0	-5.22755e+07	3.91957e+07	683		8.1842e+07	3
11	0	0	-4.75983e+07	2.98459e+08	751		1.42607e+08	4
10	0	0	1.19523e+07	3.78293e+08	753		7.72678e+07	3
9	0	0	-5.66486e+08		1054		6.71182e+06	3
8	0	0	-9.81341e+08		1318		5.14193e+08	3
7	0	0	3.75366e+07		5227		7.39839e+08	0
6	0	0	9.09177e+07				1.01666e+09	0
5	0	0	-3.86726e+08				9.43304e+08
4	0	0					8.81873e+08
3	0	0					4.67504e+08
2	0	0					5.14701e+08
1	0	0					5.94501e+08
0	0	0					3.87143e+08
29			-4.31463e+08		9730		3.95787e+10	5
28	0	0	2.92068e+09		10186	1.4543e+07	4.26145e+10	4
27	0	0	3.12481e+09		10283	1.90343e+07	3.84453e+10	4
26	0	0	6.00531e+09		9462		3.37866e+10	3
25	0	0	2.85728e+09		4238		1.41196e+10	5
24	0	0	2.39479e+09		3307		1.40424e+10	3
23	0	0	2.23413e+09		3122		1.80252e+10	4
22	0	0	1.40053e+09		2859		1.34995e+10	3
21	0	0	1.40623e+09		2773		9.04083e+09	3
20	0	0	1.22643e+09		2540		1.01786e+10	4
19	0	0	1.00381e+09		2442		7.94489e+09	5
18	0	0	1.07261e+09		1887		5.54107e+09	3
17	0	0	7.4498e+08		1692		2.11357e+09	3
16	0	0	4.49837e+08		1513		2.01354e+09	3
15	0	0	2.01455e+08		1455		1.08685e+09	3
14	0	0	5.54302e+08		1353		8.2377e+08	3
13	0	0	1.9555e+08		485		3.45795e+08	3
12	0	0	1.3193e+08		434		3.65548e+08	3
11	0	0	1.2518e+08		482		3.44811e+08	3
10	0	0	1.12309e+08		485		3.30851e+08	3
9	0	0	9.79614e+07		486		4.11921e+08	3
8	0	0	9.23567e+07		490		3.12453e+08	2
7	0	0	3.87812e+07		487		3.1373e+08	0
6	0	0	-1.18375e+08		598		3.11822e+08	0
5	0	0	3.89435e+07				3.78961e+08
4	0	0					4.22662e+08
3	0	0					1.24826e+08
2	0	0					3.75778e+08
1	0	0					3.21436e+08
0	0	0					2.81529e+08
29			1.18505e+09		24171		5.10519e+10	3
28	0	0	1.57174e+09		20696	1.01126e+09	4.27036e+10	5
27	0	0	2.28589e+08		476	3.10011e+07	1.5208e+09	4
26	0	0	2.02726e+08		433	2.50792e+07	1.50113e+09	3
25	0	0	1.45236e+08		457	3.21272e+07	1.60067e+09	3
24	0	0	3.68229e+07		1261	2.92056e+07	1.72106e+09	4
23	0	0	7.10464e+07		1460	3.27567e+07	1.9873e+09	3
22	0	1	8.27948e+07		1524	3.9406e+07	1.97006e+09	3
21	0	0	1.29972e+08		1140	2.81564e+07	3.07082e+09	5
20	0	0	4.00969e+07		1221	2.60211e+07	1.62544e+09	3
19	0	0	2.32755e+08		1264	3.91043e+07	1.51687e+09	3
18	1	0	6.63005e+07		1365		1.72203e+09	3
17	0	0	6.67715e+07		1744		1.49485e+09	4
16	1	0	6.96659e+07		1380	247854	1.24669e+09	3
15	0	0	1.06964e+08		2230		1.70309e+09	3
14	0	0	1.10301e+08		2726	25390000	1.91149e+09	3
13	0	0	7.71109e+07		2660		1.69452e+09	3
12	0	0	5.26619e+07		2201		1.4764e+09	3
11	0	0	3.85326e+07		2750		1.52354e+09	3
10	0	0	6.21419e+07		2012		1.27897e+09	3
9	0	0	5.19053e+07		1644		1.38835e+09	2
8	0	0	4.67503e+07		1914		1.69181e+09	0
7	0	0	4.22456e+07		1918		1.1526e+09	0
6	0	0	4.04793e+07		1685		8.51657e+08	0
5	0	0	2.39602e+07				4.97732e+08
4	0	0					3.13733e+08
3	0	0					2.6233e+08
2	0	0					3.03395e+08
1	0	0					2.76803e+08
0	0	0					2.7569e+08
23	0	0
22	0	0	9890487	3.19193e+08	242		1.1475e+08	3
21	0	0	7.14277e+07	4.24384e+08	289		1.17171e+08	6
20	0	0	-4.49533e+08	4.67105e+08	272		6.43797e+07	3
19	0	0	3.48621e+06	5.64942e+08	302		8.02833e+07	3
18	0	0	-2.27946e+07	4.69706e+08	291		6.70097e+07	3
17	0	0	2.64538e+06	5.15934e+08	296		7.248e+07	3
16	0	0	3.97685e+06	5.27083e+08	303		7.14999e+07	6
15	0	0	-2.40416e+07	4.97385e+08	318		6.19572e+07	3
14	0	0	5.84243e+06	4.64844e+08	330		6.86404e+07	3
13	0	0	1.59544e+06	5.02745e+08	313		7.03944e+07	3
12	0	0	-1.3888e+08	5.07011e+08	323		7.64199e+07	3
11	0	0	3.92157e+06	6.00508e+08	349		7.98854e+07	3
10	0	0	821789	6.15077e+08	371		7.44549e+07	3
9	0	0	1.47162e+06	6.14539e+08	363		6.96e+07	3
8	0	0	6.55698e+06		483		9.34197e+07	2
7	0	0	5.25172e+06		703		1.02246e+08	0
6	0	0	-1.23678e+07		769		1.09973e+08	0
5	0	0	-2.8985e+06		767		1.02234e+08	0
4	0	0	787905				1.16413e+08
3	0	0					1.32062e+08
2	0	0					1.46285e+08
1	0	0					1.58356e+08
0	0	0					1.72712e+08
28			1.32367e+09	4.0216e+10	5279		1.1588e+11	6
27	0	0	5.03105e+08	3.89534e+10	5210	2.40321e+08	1.22385e+11	6
26	0	0	8.32911e+08	3.06896e+10	4569	1.81767e+08	9.20604e+10	4
25	0	0	9.31489e+08	2.94209e+10	4070	1.47643e+08	8.68034e+10	5
24	0	0	6.61508e+08	2.59855e+10	4228	1.16692e+08	8.18581e+10	5
23	0	0	8.52577e+08	2.42732e+10	4486	9.90821e+07	6.2216e+10	4
22	0	0	4.97726e+08	1.70372e+10	4217		4.05311e+10	6
21	0	0	2.45453e+07	4.48008e+08	936	260661978	4.58063e+08	4
20	0	0	6.31129e+07	4.61668e+08	1078	4.98081e+06	5.09056e+08	5
19	0	0	1.89564e+07	3.78211e+08	1086	3.47859e+06	5.33059e+08	3
18	0	0	5.17423e+06	1.93552e+08	1095	1.97708e+06	4.57289e+08	3
17	0	0	2.0066e+07	2.07619e+08	1073		4.33687e+08	3
16	0	0	4.99321e+08	1.88888e+08	1153	3.97814e+06	4.02163e+08	3
15	0	0	1.23852e+08	1.50792e+08	1095		3.39366e+08	3
14	0	0	-2.8135e+08	1.84409e+08	1041		2.79719e+08	3
13	0	0	-2.5886e+08	3.28291e+08	1300		3.80575e+08	2
12	0	0	-1.77391e+07	5.45735e+08	1598		3.42189e+08	2
11	0	0	-1.86066e+08	7.68881e+08	1809		4.30221e+08	4
10	0	0	-5.23603e+08	1.02363e+09	2100		3.69663e+08	3
9	0	0	8.21845e+06	1.41773e+09	2700		9.59519e+08	3
8	0	0	-9.85902e+07		3265		6.90556e+08	3
7	0	0	4.68348e+07		3482		1.24767e+09	1
6	0	0	2.7388e+08		3843		4.15887e+08	1
5	0	0	3.69779e+07		1020		6.08704e+08	0
4	0	0	-5.53374e+08				5.91103e+08
3	0	0					6.57363e+08
2	0	0					5.59137e+08
1	0	0					6.00446e+08
0	0	0					6.40569e+08
28			2.50469e+08		17985		6.7067e+09	4
27	0	0	1.16e+09	2.44994e+10	15326	1.07995e+08	2.05927e+10	3
26	0	0	1.26098e+09	5.03779e+10	60224	5.80475e+07	2.18675e+10	4
25	0	0	1.05749e+09	4.72969e+10	44798	7.12445e+07	1.85871e+10	3
24	0	0	2.9319e+08	8.80891e+09	8631	4.83024e+07	1.84688e+09	3
23	0	0	2.90872e+08	8.13026e+09	5737	3.78501e+07	1.61181e+09	4
22	0	0	2.50361e+08	5.99849e+09	1491	2.04758e+07	9.805e+08	4
21	2	6	2.70202e+08	4.39902e+09	1258	3.41192e+07	8.25399e+08	3
20	0	0	1.93648e+08	3.27229e+09	919	12000000	5.509e+08	6
19	0	0	1.13155e+09	1.04419e+07	13		4.09228e+07	3
18	0	0	-6.36052e+08	3.07903e+08	14		9.58947e+07	3
17	0	0	-2.1778e+07	6.36494e+08	16		5.52939e+06	3
16	0	0	4.67813e+07	5.9521e+08	38		5284747	3
15	0	0	-1.79556e+07	5.49476e+08	39		5.64771e+06	3
14	0	0	-9.9608e+06	5.36281e+08	40		8.31459e+06	6
13	0	0	1.19638e+08	4.7522e+08	42		1.05695e+07	4
12	0	0	2.14416e+07	4.69208e+08	187		2.51642e+07	4
11	0	0	-1.66139e+08	4.41489e+08	268		8.04883e+07	4
10	0	0	-1.53664e+09	4.77822e+08	310		1.72744e+09	5
9	0	0	4.45101e+07	1.80834e+09	924		2.706e+09	4
8	0	0	6.28322e+07		711		3.129e+09	2
7	0	0	5.03796e+07		547		1.44483e+09	0
6	0	0	4.49145e+07		475		8.66152e+08	0
5	0	0	4.96593e+07		330		6.14289e+08	0
4	0	0	2.66519e+07				3.43737e+08
3	0	0					2.45268e+08
2	0	0					6.11058e+07
1	0	0					7.51236e+07
0	1	0					1.10075e+08
28			7.88367e+08				2.34395e+09	3
27	0	0	7.04965e+08	9.58609e+09	749		1.88193e+09	3
26	0	0	9.90309e+08	1.08445e+10	806		2.70506e+09	3
25	0	0	1.2209e+09	1.2142e+10	793		3.16862e+09	7
24	0	0	1.42567e+09	1.0893e+10	835		3.33457e+09	4
23	0	0	1.6018e+09	8.71866e+09	810		3.97175e+09	4
22	0	0	1.79076e+09	9.72548e+09	811		2.17174e+09	5
21	0	0	1.21476e+08	6.46374e+09	733		4.09028e+08	4
20	0	0	5.64198e+07	4.56893e+09	595		2.05269e+08	6
19	0	0	1.29777e+08	4.19589e+09	520		1.92608e+08	6
18	0	0	1.16928e+08	4.26724e+09	529		3.4812e+08	3
17	0	0	1.34546e+08	3.86228e+09	740		5.06729e+08	3
16	0	0	4.21643e+08	4.17516e+09	572		1.11539e+09	3
15	0	0	6.19497e+08	3.11801e+09	603		1.91966e+09	3
14	0	0	-4.0877e+08	3.06914e+09	615		1.28425e+08	3
13	0	0	-9.33258e+08	1.34227e+10	1265		8.20514e+09	3
12	0	0	3.26981e+08	1.19933e+10	1422		5.36142e+09	3
11	0	0	1.06194e+08	8.8163e+09	967		2.38508e+09	3
10	0	0	93863121	2.64817e+09	1979		9.41562e+08	3
9	0	0	1.62671e+08	4.55656e+09	16416		2.7218e+09	3
8	0	0	3.62363e+08		18052		3.74074e+09	3
7	0	0	3.62646e+08		13319		3.16412e+09	3
6	0	0	2.00224e+08		9742		2.4388e+09	0
5	0	0	1.35735e+08		9068		1.18631e+09	0
4	0	0	1.13961e+08				4.63367e+08
3	0	0					1.66273e+08
2	0	0					1.45593e+08
1	0	0					1.3491e+08
0	0	0					1.13609e+08
28			-1.85586e+08		382		6.94228e+08	4
27	0	0	-5.08163e+08		392	2.09337e+07	7.57176e+08	3
26	0	3	6.9286e+07		403	8.49088e+06	9.85254e+08	3
25	0	0	2.87717e+07		516		1.22258e+09	4
24	0	0	2.84492e+07		520		1884937109	3
23	0	0	8.96488e+06		519		2.04577e+09	8
22	0	0	1.48856e+09		562		1.57409e+09	6
21	0	0	-8.28146e+08		597		1.34502e+09	6
20	0	0	-4.1829e+08		302		1.2341e+09	6
19	0	0	9.51068e+07		314		1.11043e+09	6
18	0	0	-2.32145e+08		321		1.26545e+09	6
17	0	0	2.22558e+07		327		2.41582e+09	6
16	0	0	-9.86457e+07		347		1.60173e+09	5
15	0	0	1.31976e+08		363		1.86783e+09	5
14	0	0	6.47598e+07		367		3.15655e+09	5
13	0	0	94963000		374		3620124000	5
12	0	0	5.50355e+07		402		3.86175e+09	6
11	0	0	1.01057e+07		402		3.03068e+09	5
10	0	0	4.30833e+08		403		2.43271e+09	5
9	0	0	5.41487e+08		360		1.86394e+09	4
8	0	0	5.11102e+08		301		1.6229e+09	3
7	0	0	2.70756e+08		289		1.08409e+09	1
6	0	0	1.67712e+08		285		8.89714e+08	1
5	0	0	1.25256e+08		280		6.0071e+08	1
4	0	0	9.59762e+07				3.92831e+08
3	0	0					4.2923e+08
2	0	0					4.28069e+08
1	0	0					4.10542e+08
0	0	0					6.16958e+08
28
27	0	0	-6.72555e+08	2.90064e+09	394	7.66021e+06	2.2591e+09	3
26	0	0	1.0183e+08	3.2385e+09	147	3.63684e+06	2.13024e+09	3
25	0	0	1.4714e+08	2.91716e+09	104	1.9949e+06	1.83485e+09	4
24	0	0	-2.52994e+09	3.03379e+09	246	7.72003e+06	2.56933e+09	4
23	0	0	4.48391e+08	5.77193e+09	244	7.55278e+06	1.51037e+09	3
22	0	0	3.07357e+08	6.39362e+09	290	8.07887e+06	1.0292e+09	4
21	0	0	1.74249e+07	7.44778e+08	81		3.05431e+08	3
20	0	0	-5.77259e+07	6.83293e+08	75		2.13193e+08	5
19	0	0	1.18009e+07	6.80916e+08	73		1.68436e+08	3
18	0	0	1.09297e+07	6.10156e+08	70		2.06237e+08	3
17	0	0	5.65996e+06	6.30465e+08	52		9.90399e+07	5
16	0	0	5.02528e+07	5.178e+08	54		3.01294e+08	3
15	0	0	3.53396e+07	4.76294e+08	42		1.10044e+08	3
14	0	0	1.87267e+08	3.07608e+08	6		0	3
13	0	0	1.70196e+07	8.96376e+06	6		1.78158e+06	3
12	0	0	-1.64704e+08	4.13059e+07	39		47687.2	3
11	0	0	-5.03166e+07	2.00344e+08	39		3.47508e+07	3
10	0	0	-6.35657e+06	2.54932e+08	38		6.4545e+07	3
9	0	0	9.61336e+06	2.61597e+08	37		4.99889e+08	3
8	0	0	1.11114e+07		32		1.61031e+08	3
7	0	0	2.54235e+06		233		3.28009e+07	3
6	0	0	1.89943e+06		346		5.86554e+07	0
5	0	0	-3.71903e+07		334		1.05478e+08	0
4	0	0	-1.84092e+07				1.69398e+08
3	0	0					1.89419e+08
2	0	0					1.66659e+08
1	0	0					1.7124e+08
0	0	0					1.36687e+08
28			6937851000		51543		141536654000	5
27	0	0	13295059000		51746	2240779000	163695980000	3
26	0	0	7290406000		51100	1641391000	94159083000	3
25	0	0	5613874000		49715	1486985000	85815341000	5
24	0	0	6683558000		51253	1040751000	93497622000	3
23	0	0	4409241000		50689	725386000	76299930000	3
22	0	0	1702051000		51299	563792000	51111652000	4
21	0	0	3206352000		57477	614462000	58685804000	3
20	0	0	3570416000		61390	591756000	70070855000	3
19	0	0	3562720000		57686	501949000	57874411000	6
18	0	0	2907380000		58535	1901692000	54334057000	3
17	1	4	5022706000		64530		64125053000	3
16	0	0	3674607000		63354		51768316000	4
15	0	0	1465385000		44608		20475507000	3
14	0	0	1927029000		47050	560000000	47327281000	3
13	1	3	3500304000		53578	1000000000	48760826000	6
12	2	0	3.15025e+09		46355		3.31678e+10	3
11	0	1	3.06123e+09		32755		3.09593e+10	3
10	1	3	2.80198e+09		147		2.65678e+10	3
9	0	0	8.80189e+08		22574		1.38002e+10	3
8	0	0	6.20828e+08		211		9.07867e+09	3
7	0	0	6.94744e+08		185		6.76551e+09	3
6	0	0	6.31861e+08		178		8.95416e+09	0
5	0	0	2.95721e+08		160		5.19685e+09	0
4	0	0	3.32044e+08				4.91304e+09
3	0	0					4.29268e+09
2	0	0					3.47799e+09
1	0	0					2.35685e+09
0	0	0					1.34197e+09
28			-2.8211e+08		442		3.03621e+09	3
27	0	0	-5.6386e+08	26152927015	425	3.42306e+07	3.87672e+09	6
26	0	0	-1.05315e+09	2.62012e+10	572	3.04081e+07	3.47143e+09	4
25	0	0	-9.00171e+08	3.09872e+10	842	4.07562e+07	6.80576e+09	5
24	0	0	1.3736e+09	3.4423e+10	2265	5.94768e+07	8.67629e+09	7
23	0	0	5.74989e+08	2.89035e+10	2881	4.03427e+07	8.13103e+09	4
22	0	0	2.30356e+08	1.7288e+10	1735	8.18176e+06	3.7735e+09	4
21	0	0	1.01887e+08	6.76891e+09	1600		1.66573e+09	8
20	0	0	9.41853e+07	4.26981e+09	1086		1.03653e+09	4
19	0	0	1.67846e+08	3.96058e+09	1048		8.15111e+08	4
18	0	0	2.72197e+08	2.86835e+09	934		8.60887e+08	6
17	0	0	2.26712e+08	1.88814e+09	685		8.1737e+08	4
16	0	0	1.28335e+08	2.28342e+09	2956		7.77212e+08	4
15	0	0	6.68463e+07	2.83179e+09	3380		6.96718e+08	6
14	0	0	-1.55853e+08	2.35809e+09	3342		3.18848e+08	4
13	0	0	8.15851e+07	2.22724e+09	3168		5.33091e+08	4
12	0	0	4.52174e+07	2.28993e+09	2430		5.72307e+08	8
11	0	0	2.07089e+07	2.15309e+09	2610		5.19913e+08	5
10	0	0	5.07196e+07	2.0315e+09	2622		8.50792e+08	5
9	0	0	54269718	2483898213	2633		736527032	4
8	0	0	-243532805		3179		230997781	2
7	0	0	-140651007		3180		314770398	0
6	0	0	16938942		3180		374323531	0
5	0	0	177683566		3093		590004773	0
4	0	0	7.3298e+07				3.16029e+08
3	0	0					3.47335e+08
2	0	0					2.67123e+08
1	0	0					2.99679e+08
0	0	0					2.4404e+08
28			4.92158e+08		2699		7.08304e+09	3
27	0	0	1.51818e+08		2609	1.46891e+07	8.67614e+09	3
26	0	0	5.97798e+08		2489		1.0697e+10	4
25	0	0	1.27939e+09		2639		7.21317e+09	3
24	0	0	9.31517e+08		2543		7.94211e+09	3
23	0	0	9.91217e+08		2314		8.65423e+09	5
22	0	0	5.2598e+08		2078		8.11576e+09	3
21	0	0	6.17072e+08		1668		5.04782e+09	3
20	0	0	4.9149e+08		1217		3.0328e+09	3
19	0	0	5.85388e+08		1150		2.21298e+09	5
18	0	0	5.67244e+08		1123		2.69826e+09	3
17	0	0	4.35794e+08		1115		1.9168e+09	5
16	0	0	4.62135e+08		1260		1.44734e+09	5
15	0	0	3.51586e+08		1214		2.04073e+09	4
14	0	0	1.39176e+07		1339		1.13924e+09	3
13	0	0	2.46417e+08		3432		1.08283e+09	3
12	0	0	6.94892e+07		3389		8.31043e+08	3
11	0	0	1.10443e+08		1065		1.33797e+09	3
10	0	0	3.8729e+07		2985		3.48783e+09	5
9	0	0	9.28077e+07		2607		1.95206e+09	3
8	0	0	9.93623e+07		2614		1.76406e+09	2
7	0	0	1.61119e+08		2664		1.40758e+09	2
6	0	0	1.59005e+08		8830		1.44289e+09	0
5	0	0	1.45327e+08		7783		1.18964e+09	0
4	0	0	1.40121e+08				9.71382e+08
3	0	0					1.00179e+09
2	0	0					3.23022e+08
1	0	0					3.74977e+08
0	0	0					3.54513e+08
27
26
25
24			1.22532e+09		19886	1.46227e+07	6.65565e+09	4
23			2.59872e+08		19513	9.99582e+06	5.89349e+09	3
22			2.96227e+08		21239	1.08924e+07	6.32269e+09	5
21			6.05656e+08		18789	1.01877e+07	5.51876e+09	3
20			6.83384e+08		17037	8.37243e+06	6.22624e+09	3
19			7.40996e+08		14998	6.34308e+06	6.22457e+09	4
18			6.77886e+08		13902		4.18532e+09	3
17			7.23159e+08		11751		3.70592e+09	3
16			4.35964e+08		11019		3.91935e+09	3
15			1.4876e+08		9400		1.75174e+09	3
14			4.65933e+07		6794		1796852589	3
13			3.22474e+08		5010		2.26254e+09	3
12			1.52856e+08		4761		1.40895e+09	3
11			1.21385e+08		3785		1.36735e+09	3
10			5.93546e+07		3802		8.86638e+08	3
9			4.13044e+07		1843		6.50302e+08	3
8			3.84742e+07		1988		1.06076e+09	3
7			-1.41802e+08		2007		6.5955e+08	0
6			2.84322e+07		2179		8.76758e+08	0
5			2.67046e+07		2483		7.19081e+08	0
4			3.93728e+07				6.80467e+08
3							5.86602e+08
2							4.50986e+08
1							2.86187e+08
0							2.82809e+08
28			4.43488e+07		1575		2.83799e+09	3
27	0	0	8.62335e+07		1631	1.03509e+08	2.29375e+09	3
26	0	0	5.17014e+07		1369	6.7161e+07	2.10896e+09	4
25	0	0	9.5324e+06		1338	5.31787e+07	2.15818e+09	4
24	0	0	-5.34231e+07		1337	4.19518e+07	1.27236e+09	3
23	0	0	8.49405e+07		1335	3.90361e+07	1.47555e+09	5
22	0	0	-7.79865e+07		1256	3.93088e+07	1.1982e+09	3
21	0	0	4.31517e+07		1279	3086729424	1.22675e+09	3
20	0	0	-6.20589e+07		1465	55071000	1.21095e+09	3
19	0	0	1.02018e+08		1475	72800000	1.1311e+09	4
18	0	0	-9.76595e+07		1227	54658800	8.45114e+08	3
17	0	0	6.10669e+07		808	1.42319e+07	7.12894e+08	3
16	0	0	4.79179e+07		890		6.37802e+08	3
15	0	0	4.3031e+07		770		4.88073e+08	3
14	0	0	5.06279e+07		692		3.64153e+08	3
13	0	0	1.74075e+07		685	5625000	4.8927e+08	3
12	0	0	1.55635e+07		680		5.55784e+08	3
11	0	0	3.5176e+07		627		3.9206e+08	3
10	0	0	4.03972e+07		697		4.48393e+08	3
9	0	0	3.99254e+07		656		4.51965e+08	3
8	0	0	3.58674e+06		635		4.5748e+08	1
7	0	0	2.7167e+07		584		3.43884e+08	1
6	0	0	2.78298e+07		573		2.92896e+08	1
5	0	0	2.41423e+07		591		2.0826e+08	1
4	0	0	-1.22096e+08				1.53294e+08
3	0	0					2.10483e+08
2	0	0					1.95093e+08
1	0	0					2.7469e+08
0	0	0					2.82551e+08
28			-1.45096e+10		5465		7.14092e+09	4
27	0	0	-1.309e+10	1.10245e+11	6172		8.43991e+09	6
26	0	0	-4.49734e+09	1.80991e+11	9601		2197010318	6
25	0	0	2.40545e+09	1.77872e+11	10201		3.02544e+09	6
24	0	0	1.34648e+09	2.12097e+11	10170		5.0073e+09	6
23	0	0	4.04883e+09	1.87775e+11	10523		8.3848e+09	6
22	0	0	4.25762e+09	1.67836e+11	9929	2.27757e+07	1.86216e+10	6
21	0	0	3.62627e+09	1.18356e+11	10179	3.626e+07	9.44738e+09	10
20	0	0	2.29886e+09	7.08891e+10	6295	29689300	6062469286	6
19	0	0	1.56736e+09	4.0738e+10	3761	21966400	5.93751e+09	5
18	0	0	9.66569e+08	3.09348e+10	3058	16414000	4.4454e+09	5
17	0	0	3.43517e+08	2.34371e+10	2857		2.00269e+09	6
16	0	0	211601187	2.23459e+10	2450		1.62514e+09	5
15	0	0	5.8775e+08	2.27409e+10	2335	1.05987e+06	2.379e+09	5
14	0	0	2.95918e+08	1.98219e+10	1954	3.29786e+06	1.41955e+09	3
13	0	0	1.01617e+09	7.78641e+09	1103	4.0029e+06	4.16267e+09	3
12	0	0	3.65866e+08	7.29374e+09	805		1.3377e+09	3
11	0	0	8.74574e+07	3.78983e+09	714		5.53084e+08	3
10	0	0	1.10206e+08	3.10255e+09	56		1.00194e+09	3
9	0	0	8.61035e+07	3.3846e+09	61		5.76043e+08	3
8	0	0	6.94482e+07		61		4.61319e+08	2
7	0	0	8.74725e+07		46		3.4528e+08	1
6	0	0	5.28605e+07		59		2.75171e+08	0
5	0	0	1.12709e+08		58		1.03186e+08	0
4	0	0	1.37561e+08				2.80882e+08
3	0	0					2.85279e+08
2	0	0					2.47356e+08
1	0	0					2.18706e+08
0	0	0					2.0227e+08
9	0	0
8	0	0
7	0	0	1.09548e+07		27			0
6	0	0	-1.36772e+08		241		7.58452e+07	0
5	0	0	-1.61634e+08		245		1.32411e+08	0
4	0	0	8.427e+06				2.18289e+08
3	0	0					2.06799e+08
2	0	0					3.37874e+08
1	0	0					1.24536e+08
0	0	0					2.40587e+08
28			9.93425e+08	1.7536e+10	2919		5.99566e+09	5
27	0	0	6.32343e+08	1.48326e+10	2293	3.46296e+07	3.22147e+09	5
26	0	0	1.17675e+09	9.90375e+09	1305	3.3528e+07	4.0715e+09	5
25	0	0	1.51057e+09	6.47199e+09	746	2.9754e+07	4.91872e+09	4
24	0	0	6.03804e+08	5.1825e+09	1556	2.52016e+07	3.43694e+09	7
23	0	0	-1.78696e+08	3.90478e+09	1562	2.19726e+07	1.54961e+09	4
22	0	0	2.03997e+07	1.95974e+09	1695	2.3213e+07	1.56123e+09	4
21	0	0	2.5917e+08	1.9408e+09	1615	2.24929e+07	2.30202e+09	5
20	0	0	1.6522e+08	1.98294e+09	1471	2.35689e+07	2.14441e+09	4
19	0	0	1.10678e+07	1.33057e+09	1449	2.25857e+07	1.56531e+09	4
18	0	0	49500032	1.21173e+09	1412	1.79065e+07	1.45335e+09	6
17	0	0	6.29474e+08	1261131991	1210	1.63577e+07	1.32979e+09	4
16	0	0	-1.53561e+07	7.90603e+08	1420	1.24248e+07	1.16221e+09	4
15	0	0	7.95949e+07	8.66078e+08	1439		1.43062e+09	4
14	0	0	4.60085e+07	1.25617e+09	1432		9.38872e+08	4
13	0	0	4.00937e+07	1.13116e+09	1482		8.51117e+08	4
12	0	0	-1.30372e+08	8.74537e+08	1142		7.45865e+08	4
11	0	0	1.27973e+07	1.09727e+09	1198		7.86666e+08	4
10	0	0	1.50537e+07	1.13862e+09	1046		9.75818e+08	4
9	0	0	1.24511e+07	1.37728e+09	1192		8.5623e+08	3
8	0	0	1.67576e+07		433		889413377	2
7	0	0	-104896886		1125		814193974	2
6	0	0	-321418250		516		937695288	0
5	0	0	77563215		613		835056515	0
4	0	0	51101128				879759496
3	0	0					8.31135e+08
2	0	0					6.61439e+08
1	0	0					6.78139e+08
0	0	0					5.32319e+08
27			9.89429e+08		11074		2.17491e+10	3
26	0	0	9.50267e+08		10565	4.07054e+08	1.94709e+10	3
25	0	0	9.19637e+08		9833	3.50775e+08	1.93978e+10	3
24	0	0	8.53991e+08		9744	2.96336e+08	1.84427e+10	6
23	0	0	6.76266e+08		10565	3.06587e+08	1.72492e+10	3
22	0	0	4.98922e+08		10586	3.48047e+08	1.2486e+10	3
21	0	0	4.40747e+08		8691	2.00962e+08	8.72441e+09	3
20	0	0	3.91269e+08		6309	1.41788e+08	8.43419e+09	4
19	0	0	3.99054e+08		6061	114476969	6.3896e+09	4
18	0	0	3.39461e+08		5262	104412442	4.4025e+09	6
17	0	0	2.14733e+08		4570	101230872	3.19523e+09	3
16	0	0	1.92513e+08		5335		2.24632e+09	3
15	0	0	1.06522e+08		4193		1.31602e+09	3
14	0	0	-2.55575e+07		3001		9.16292e+08	3
13	0	0	5.46131e+06		2910		7.92677e+08	3
12	0	0	6.89976e+06		4293	4.18448e+06	7.62417e+08	3
11	0	0	3.37472e+07		4669		8.69202e+08	3
10	0	0	2.84647e+07		3476		6.76105e+08	3
9	0	0	6.48704e+06		2225		1.78126e+08	3
8	0	0	-3.32061e+07		91		2.87581e+07	3
7	0	0	1.86786e+06		91		6.60763e+07	2
6	0	0	1.45779e+07		106		4.71125e+07	0
5	0	0	466979		94		2.82574e+07	0
4	0	0	2.28753e+07		100		1.61262e+08	0
3	0	0	2.98071e+07				3.74475e+07
2	0	0					2.8899e+07
1	0	0					2.56427e+07
0	0	0					3.31839e+07
27			1.6419e+08				3.14475e+10	7
26	0	0	1.66079e+09		26797	2.06811e+09	3.18292e+10	4
25	0	0	1.64845e+09		37484	2.06576e+09	2.92327e+10	3
24	0	0	1.01862e+09		39842	1.85691e+09	3.0282e+10	3
23	2	0	1.01917e+09		40513	1.80263e+09	2.89115e+10	3
22	0	0	8.92487e+08		16541	1.05695e+09	1.40125e+10	3
21	0	0	6.93072e+08		13398	1.07771e+09	1.07368e+10	6
20	0	0	607948426		13264	883480793	10530002724	3
19	0	0	774857641		13300	538530000	9322363339	3
18	0	0	319603052		7479	247519369	4519377681	4
17	0	0	149723022		7184	176130733	4333544367	3
16	1	0	278509598		8195	109633008	4614967219	3
15	0	0	177350042		7474	112427778	3454211508	3
14	1	0	-3.62764e+08		6063	5.22971e+07	2.19045e+09	3
13	0	1	-9.39083e+07		6662		1.37625e+09	3
12	0	0	9.28302e+07		6194	3.37257e+07	1.72397e+09	3
11	0	0	1.07341e+08		5056		1.51118e+09	3
10	0	0	5.81239e+07		3746		1.10247e+09	3
9	0	0	9.72013e+07		3849		1.07091e+09	3
8	0	0	5.51782e+07		2959		6.3578e+08	3
7	0	0	-3.11251e+07		2045		3.25574e+08	2
6	0	0	2.52942e+07		1451		2.78936e+08	0
5	0	0	3.76519e+07		1453		3.17614e+08	0
4	0	0	2.44513e+07		1262		2.69059e+08	0
3	0	0	3.14326e+07				1.7236e+08
2	0	0					2.19024e+08
1	0	0					1.53767e+08
0	0	0					1.50278e+08
26			3.27229e+08	1.27452e+10	2917		3.84698e+09	3
25	0	0	2.67884e+08	1.22613e+10	2959	1.52974e+08	3.55772e+09	3
24	0	0	4.66899e+08	1.18669e+10	2245	1.41612e+08	2.9793e+09	5
23	0	0	4.17033e+08	1.137e+10	2395	1.36943e+08	3.00575e+09	3
22	0	0	2.96983e+09	1.06589e+10	2206	1.38333e+08	3.04868e+09	3
21	0	0	1.42484e+09	7.62542e+09	2150	1.12793e+08	2.94747e+09	4
20	0	0	8.59976e+08	6.78705e+09	2349	1.13321e+08	4.20387e+09	4
19	0	0	1.03425e+08	4.46415e+09	2327	1.052e+08	2.55047e+09	4
18	0	0	1.10183e+08	3.66272e+09	3019	86772900	1.93832e+09	5
17	0	0	1.00651e+08	2.59956e+09	2081	103027800	1.74762e+09	3
16	0	0	1.95469e+07	2.3278e+09	2880		1.3979e+09	3
15	0	0	7.91601e+07	2.16333e+09	2923		1.34878e+09	4
14	4	1	6.76553e+07	1.99116e+09	2289		1.16193e+09	3
13	0	1	4.51083e+07	1.48281e+09	2175	5.30528e+06	9.12979e+08	3
12	5	6	1.63121e+07	1.39557e+09	1122	8.88664e+06	7.84721e+08	5
11	7	21	2.38505e+07	1.3169e+09	1128	8.01051e+06	6.40247e+08	3
10	1	2	7.18748e+06	1.12501e+09	1094		6.71359e+08	3
9	0	12	-5.84616e+07	1.20128e+09	1885		6.06499e+08	3
8	10	16	5.14159e+06	1.24187e+09	2103		6.23579e+08	3
7	4	1	1.29991e+07	1.45742e+09	2208		5.14003e+08	3
6	1	0	-177177414		2101		437473890	3
5	1	2	48632512		2029		406956626	3
4	1	0	80496240		1966		431492778	0
3	0	3	74177076		1726		453909674	0
2	0	0	164131088				500682171
1	0	0					4.04949e+08
0	0	0					3.27133e+08
26			-1.43017e+09		784		6.63175e+08	5
25	0	0	-1.53431e+09	1.0926e+10	837		7.5441e+08	3
24	0	0	-3.10335e+08	1.17568e+10	960		6.8573e+08	3
23	0	0	1.29043e+08	1.2457e+10	618		9.48964e+08	5
22	0	0	1.48067e+08	1.32548e+10	722		9.49111e+08	3
21	0	0	2.77228e+08	1.41697e+10	736		7.02272e+08	3
20	0	0	1.11427e+08	1.06405e+10	513		3.2584e+08	5
19	0	0	5.23489e+07	7.99571e+09	487		2.68288e+08	3
18	0	0	-5.26478e+08	7.87196e+09	564		9.89387e+07	3
17	0	0	5.23685e+09	7803283696	390		3.52928e+07	4
16	0	0	-1.5577e+07	2.00648e+09	366		8.06225e+07	3
15	0	0	-2.13106e+08	1.54079e+09	333		1.94638e+07	3
14	0	0	-2.84467e+08	1.54073e+09	290		1.8312e+07	5
13	0	0	-1.35346e+07	1.45167e+09	281		2.2694e+07	3
12	0	0	-4.97554e+07	1.12613e+09	284		2.70533e+07	3
11	0	0	5.2199e+07	1.03527e+09	301		42587072	3
10	0	0	-7.43187e+07	7.40555e+08	430		7.10308e+07	3
9	0	0	2.98061e+07	7.28665e+08	490		1.88947e+08	3
8	0	0	-1.58653e+08	9.37464e+08	786		8.66713e+07	3
7	0	0	-3.1269e+06	1.07062e+09	848		1.14629e+08	3
6	0	0	-3.46761e+07		998		1.87833e+08	2
5	0	0	2.91616e+07		1010		3.0145e+08	2
4	0	0	4.36756e+07		985		4.69563e+08	0
3	0	0	4.59429e+07		1200		3.14429e+08	0
2	0	0	5.58272e+06				9.48885e+07
1	0	0					2.14125e+08
0	0	0					2.01848e+08
-1
26			6.63421e+07		11242		1.8288e+09	3
25	0	0	2.0211e+08		11590	5.04612e+06	1.99465e+09	4
24	0	0	7.11757e+07		2615	4.24561e+06	1.40367e+09	3
23	0	0	1.98959e+08		2793	2.8625e+06	1.49323e+09	6
22	0	0	9.43188e+07		2411		1.60579e+09	3
21	0	0	4.28266e+08		2763		1.98131e+09	3
20	0	0	1.87537e+08		733		6.72384e+08	4
19	0	0	1.43069e+08		882	659249	7.41534e+08	3
18	0	0	1.11762e+08		407	1.13607e+06	6.81344e+08	3
17	0	0	1.05253e+08		368	1.39904e+06	5.97358e+08	5
16	0	0	7.34953e+07		300	3.5966e+06	4.63808e+08	3
15	0	0	1.00527e+08		564		4.36844e+08	3
14	0	0	78866867		404		3.92386e+08	4
13	0	0	-2.82256e+08		353		2.89691e+08	3
12	0	0	6.63487e+07		744		3.18005e+08	4
11	0	0	8.14053e+07		822		7.11081e+08	3
10	0	0	-1.47864e+08		3438		1.90567e+09	3
9	0	0	-2.38641e+08		3347		1.81579e+09	3
8	0	0	1.49643e+08		3455		2.58791e+09	3
7	0	0	1.98569e+07		4368		2.3217e+09	3
6	0	0	1.78657e+08		3364		2.20647e+09	2
5	0	0	-3.95706e+08		3337		1.92225e+09	0
4	0	0	1.22382e+07		4925		2.30649e+09	0
3	0	0	2.19006e+08		5779		1.88245e+09	0
2	0	0	2.09935e+08				1.73219e+09
1	0	0					1.69792e+09
0	0	0					1.65671e+09
25			8.22472e+08				4.90621e+10	3
24	0	0	1.10944e+09		8056	1.24679e+08	3.85523e+10	3
23	1	0	4.03093e+08		8332	1.12039e+08	3.04374e+10	3
22	2	3	1.25935e+09		8649	1.00209e+08	3.96083e+10	3
21	2	2	1.37368e+09		8298	8.91802e+07	3.66833e+10	3
20	4	3	2.4895e+09		10233	8.98893e+07	3.37138e+10	6
19	0	0	2.1719e+09		10835	7.73123e+07	2.91039e+10	2
18	0	0	3.43483e+08		11779	7.12578e+07	3.09093e+10	3
17	0	0	-1.52456e+09		10355	6.43469e+07	4.39452e+10	3
16	0	0	-1.29064e+08		10463	61630000	4.15579e+10	3
15	0	0	2.19821e+08		10247	8.54831e+07	3.60087e+10	3
14	0	0	1.0395e+09		12603	1.04767e+08	3.7557e+10	3
13	0	0	4.66092e+08		9780	1.09288e+08	2.39273e+10	3
12	0	0	2.60174e+08		7929		2.8855e+09	3
11	0	0	4.52626e+08		7505		3.6688e+09	3
10	0	0	3.0845e+08		5462		3.35214e+09	3
9	0	0	1.27839e+08		5462		2.48036e+09	3
8	0	0	3.45003e+08		5477		1.85646e+09	3
7	0	0	1.83481e+08		3483		1.66271e+09	3
6	0	0	1.86716e+07		3483		1.56401e+09	3
5	0	0	-5.0274e+07		3640		1.36121e+09	3
4	0	0	1.85454e+07		3640		1.06703e+09	3
3	0	0	1.34072e+07		3640		1.12097e+09	0
2	0	0	1.3145e+08		3640		1.3969e+09	0
1	0	0	3.0019e+07				1.2535e+09
0	0	0					1.35539e+09
25			1.37908e+09		9743		5.53395e+10	4
24	0	0	1.48896e+09		9664	3.55244e+08	4.44492e+10	3
23	1	1	1.24756e+09		9835	3.14375e+08	3.02261e+10	5
22	1	1	1.0262e+09		9611	2.96244e+08	2.28005e+10	3
21	0	0	1.24345e+09		9855	1.89332e+08	1.99634e+10	4
20	0	0	1.49045e+09		9685	2.30079e+08	1.89666e+10	4
19	0	0	4.35028e+08		10120	196115644	1.50591e+10	5
18	0	0	3.29387e+08		7848	192228100	1.69379e+10	6
17	0	0	6.12608e+08		10221	240407700	2.45741e+10	6
16	0	0	4.76959e+08		10521	239909100	2.11177e+10	4
15	0	0	6.88484e+08		10831	271034100	1.83995e+10	4
14	0	0	1.37856e+09		11066		1.8634e+10	4
13	0	0	7.34676e+08		10081		9.62069e+09	4
12	0	0	6.30001e+08		10209	1.76191e+07	7.55115e+09	4
11	0	0	5.18481e+08		9005		7.44174e+09	4
10	0	0	1.4163e+09		8891		8.25712e+09	4
9	0	0	1.36994e+09		8970		6.24023e+09	4
8	0	0	3.30911e+08		8348		4.23725e+09	4
7	0	0	1.99368e+08		8441		3.54842e+09	5
6	0	0	8.36228e+07		8546		2.83558e+09	5
5	0	0	6.36487e+07		8637		2.68498e+09	3
4	0	0	4.62829e+07		10993		2.78915e+09	0
3	0	0	1.48487e+08		10901		2.85031e+09	0
2	0	0	144285000		14037		2870467000	0
1	0	0	5.97657e+07				1.1374e+08
0	0	0					8.51252e+08
25			5.1722e+08		4778		4.35358e+09	8
24	0	0	7.2159e+08		4807	1.03075e+07	4.09218e+09	5
23	0	0	6.44728e+08		4863	7.24809e+06	3.17445e+09	5
22	0	0	6.15783e+08		4644	9.43416e+06	2.85296e+09	5
21	0	0	2.38561e+08		4824	7.20073e+06	2.30206e+09	5
20	0	0	1.9646e+08		5036		2.44628e+09	7
19	0	0	2.60795e+08		5244		2.02008e+09	7
18	0	0	1.34252e+08		5368	1650	1.73665e+09	7
17	0	0	231314186		4880	924919	1.64825e+09	7
16	0	0	2.91294e+08		4363	1.48299e+06	2.16863e+09	6
15	0	0	1.48023e+08		5336		1.68198e+09	5
14	3	0	3.43405e+08		7029		1.79568e+09	5
13	0	0	3.36389e+08		5964		1.37082e+09	5
12	0	0	2.07651e+08		5370		1.24595e+09	5
11	0	0	1.37634e+08		4332		1.28e+09	5
10	0	0	2.98547e+08		4752		1.4257e+09	5
9	0	0	1.0229e+08		5723		1.70047e+09	5
8	0	0	1.19068e+08		9889		2.40823e+09	5
7	0	0	4.57028e+07		8605		2.27104e+09	5
6	0	0	1.23225e+08		6494		2.50055e+09	5
5	0	0	1.97429e+08		5066		1.96911e+09	3
4	0	0	1.26845e+08		4237		1.51892e+09	1
3	0	0	1.25658e+08		3546		1.27159e+09	0
2	0	0	9.3953e+07		2000		6.06109e+08	0
1	0	0	8.11656e+07				3.58348e+08
0	0	0					1.55823e+08
25			1.28863e+09	1.63635e+10	2510		2.39413e+10	4
24	0	0	1.33408e+09	1.57668e+10	2246	1.56676e+08	2.28406e+10	3
23	0	0	8.83963e+08	1.2241e+10	1881	9.30879e+07	1.6331e+10	3
22	0	0	8.99673e+08	1.13505e+10	1887	9.71255e+07	1.43553e+10	3
21	0	0	9.92191e+08	1.03019e+10	1905	8.59681e+07	1.17997e+10	6
20	0	0	5.94205e+08	8.5655e+09	1832	4.74179e+07	8.29788e+09	3
19	0	0	5.65051e+08	6.92265e+09	1640	1.78699e+07	5.5446e+09	3
18	0	0	4.89998e+08	6.18236e+09	1709		2.03365e+09	3
17	0	0	6.33584e+08	4.04614e+09	1712		2.66829e+09	5
16	0	0	5.08295e+08	4.87348e+09	1744		2.07584e+09	3
15	0	0	3.96219e+08	4.99795e+09	1791		1.55897e+09	6
14	0	0	8.85853e+07	4.6638e+09	1559		6.83337e+08	3
13	0	0	1.99248e+08	3.82624e+09	1026		4.4679e+08	3
12	0	0	2.37509e+08	2.7491e+09	13984		2.19691e+09	3
11	0	0	4.50401e+07	2.04951e+09	11955		1.79469e+09	3
10	0	0	6.36684e+07	2.78488e+09	15114		2.30402e+09	3
9	0	0	7.41107e+07	2.48163e+09	15174		2.10514e+09	3
8	0	0	3.8428e+07	2.67803e+09	12568		2.67753e+09	3
7	0	0	5.07776e+07	2.71832e+09	13558		2.00961e+09	3
6	0	0	7.87617e+06	1.43009e+09	9756		3.67789e+08	3
5	0	0	3.41372e+07		7119		3.55628e+08	3
4	0	0	64095135		5220		286420091	0
3	0	0	1.13768e+08		4521		4.68815e+08	0
2	0	0	1.33638e+08		4500		8.3393e+08	0
1	0	0	1.517e+08				7.85138e+08
0	0	0					9.90001e+08
25			8751656000	180953574000	74811		122954418000	3
24	5	0	8498926000	168763425000	72584	18804000000	114521641000	3
23	11	1	5064166000	150634906000	73709	14797000000	101450670000	4
22	27	0	7161670000	141202135000	70066	12547900000	90736582000	3
21	67	2	-7350203000	129350749000	68240	10905600000	85513150000	8
20	104	3	6718924000	143962215000	74773	12962200000	108815273000	5
19	130	6	-767751000	141640910000	81468	12762100000	101233182000	6
18	111	12	4303532000	120893897000	84622	12200500000	100186389000	8
17	108	9	3538222000	106214196000	75609	9008500000	81471275000	5
16	64	15	1827843000	100079497000	69093	73839000000	75233724000	6
15	54	11	-1983200000	107446306000	78402		84219358000	5
14	73	10	2635136000	105368114000	89786		86254456000	5
13	90	20	4360201000	84152357000	85232		70263874000	7
12	80	24	3324742000	68342322000	70345	402773000	60272563000	8
11	76	19	2262543000	50865921000	61350	4272575000	44293427000	5
10	64	8	1727734000	39173096000	48261	3210400000	34777181000	5
9	41	5	1069617000	25916949000	39266		23031684000	5
8	20	2	1501864000	21779131000	30811		21575920000	5
7	10	2	1418816000	20849989000	25515		22698153000	6
6	5	1	9.7463e+08	1.5767e+10	16609		1.6036e+10	5
5	2	2	7.38196e+08		12916		1.10092e+10	2
4	1	0	6.80881e+08		12961		9.33202e+09	2
3	4	1	4.25181e+08		9377		4.52343e+09	1
2	4	2	2.47162e+08		6777		2.53891e+09	0
1	0	0	3.57089e+08				1.96844e+09
0	0	0					6.31234e+08
24			9.65531e+08		1922		1.34333e+10	4
23	1	0	8.07041e+08		1911	1.57999e+08	1.305e+10	4
22	0	1	9.03072e+08		1917	1.1787e+08	1.28507e+10	4
21	0	2	8.54524e+08		1710	1.33264e+08	1.10602e+10	3
20	0	0	7.95089e+08		1921	1.30194e+08	9.98141e+09	3
19	0	1	6.72384e+08		2001	1.60151e+08	9.73003e+09	4
18	0	3	6.41782e+08		2030	1.42806e+08	8.76192e+09	4
17	0	0	2.72869e+08		347	1.09761e+08	4.28557e+09	4
16	0	0	2.61049e+08		287		3.0241e+09	5
15	0	0	2.66056e+08		289		2.95826e+09	3
14	0	0	1.31193e+08		260		1.66036e+09	3
13	0	0	9.58247e+07		249		2.63236e+09	3
12	0	0	5.72253e+07		225		1.82916e+09	3
11	0	0	5.8424e+07		229		1.87409e+09	3
10	0	0	4.58385e+07		598		1.10503e+09	3
9	0	0	-5.17608e+07		610		1.04069e+09	3
8	0	0	2.70372e+07		534		1.49387e+09	3
7	0	0	3.19405e+07		668		1.2462e+09	3
6	0	0	4.87361e+07		673		1.72115e+09	3
5	0	0	2.29882e+07		678		1.03362e+09	3
4	0	0	2.64203e+07		737		7.92298e+08	2
3	0	0	2.09234e+07		741		6.71383e+08	0
2	0	0	1.81404e+07		650		3.2142e+08	0
1	0	0	2.00891e+07		650		2.38393e+08	0
0	0	0	1.53616e+07				1.6681e+08
25			2.53332e+08		15905		1.40273e+10	3
24	0	0	7.38283e+08		16838	1.3833e+09	1.77904e+10	4
23	3	1	1.04404e+09		15410	1.11647e+09	1.44461e+10	4
22	0	1	1.35028e+09		13571	9.66756e+08	1.08438e+10	4
21	1	0	1.32061e+09		13846	7.4947e+08	1.00095e+10	4
20	1	2	7.81586e+08		13829	6.01794e+08	9.50684e+09	4
19	0	2	5.96983e+08		36288	1.48541e+09	6.91282e+10	3
18	1	2	9.49297e+07		38711	1.46439e+09	7.29359e+10	3
17	1	3	-7.81564e+07		39510	1.73232e+09	7.72054e+10	5
16	1	1	-4.33889e+08		40558	1.71205e+09	7.78586e+10	3
15	0	0	2.94905e+08		42371	1.8537e+09	7.97516e+10	3
14	1	2	6.62033e+08		33593		76467965366	3
13	0	1	1.13455e+09		4941		8.34444e+10	3
12	0	3	7.34167e+08		4421		2.26731e+10	3
11	2	1	1.11655e+07		4079		3.95015e+09	3
10	0	0	1.05438e+08		4455	38750000	4.24687e+09	3
9	0	0	6.64885e+07		3447		3.1994e+09	3
8	0	0	3.82525e+08		2935		2.44324e+09	3
7	0	0	3.26446e+08		2465		1.82821e+09	3
6	0	0	1.06587e+08		2223		1.51439e+09	2
5	0	0	5.82614e+07		2567		1.53966e+09	2
4	0	0	7.07618e+07		3339		2.05916e+09	0
3	0	0	1.67074e+08		3054		2.25316e+09	0
2	0	0	2.32851e+08		2299		1.67564e+09	0
1	0	0	1.98731e+08				9.5032e+08
0	0	0					7.36649e+08
25			-2.41505e+08		591		1.10859e+09	5
24	0	0	-1.23443e+08	4.02767e+09	672	2.28425e+07	9.3584e+08	4
23	0	0	-1.78177e+08	3.71382e+09	482	9.82404e+06	2.28679e+08	7
22	0	0	7.63033e+06	3.78629e+09	554	1.47461e+07	2.25086e+08	4
21	0	0	-1.35677e+08	3.44369e+09	541	2.05826e+07	2.05898e+08	4
20	0	0	4.01156e+07	2.8037e+09	555	1.90249e+07	4.1293e+08	5
19	0	0	2.33283e+07	1.31372e+09	418	2.45399e+07	2.97563e+08	4
18	0	0	9.53247e+06	7.57878e+08	372	1.5791e+07	1.70619e+08	4
17	0	0	-1.06079e+08	4.20735e+08	256	4.37149e+06	6.71946e+07	4
16	0	0	-3.72014e+07	5.91598e+08	36		7.21757e+08	5
15	0	0	3.16605e+06	426257897	30		1.04954e+08	3
14	0	0	-4.08643e+07	3.92778e+08	115		4.81382e+06	3
13	0	0	35390336	4.37402e+08	133		6.84859e+07	3
12	0	0	-1.92432e+09	7.0145e+08	212		5.35e+08	3
11	0	0	2.00943e+07	3.15668e+09	798		2.29541e+09	3
10	0	0	-1.89883e+08	3.43901e+09	858		1.83502e+09	3
9	0	0	6.0871e+07	3.64956e+09	935		2.01471e+09	3
8	0	0	5.1157e+07	4.2692e+09	896		2.0676e+09	3
7	0	0	3.12433e+08	4.98283e+09	1174		1.69884e+09	3
6	0	0	1.89472e+08	3.44828e+09	1058		9.92013e+08	2
5	0	0	1.34288e+08		1048		1.06563e+09	2
4	0	0	1.02425e+08		1233		9.77508e+08	0
3	0	0	1.51611e+08		1343		1.12978e+09	0
2	0	0	5.72633e+06		1438		8.53421e+08	0
1	0	0	-9.77466e+07				2.2871e+08
0	0	0					7.21537e+08
25			-9.88468e+09		19713		7.67671e+10	4
24	0	0	1.04906e+10		24526		1.02584e+11	4
23	0	0	2.18975e+10		23986		8.18681e+10	8
22	0	0	1.92193e+10		25003		6.0025e+10	8
21	0	0	1.53912e+10		24934		4.81423e+10	4
20	0	0	1.28207e+10		25130	2.84951e+07	4.23412e+10	4
19	0	0	9.45744e+09		24427	3.78449e+07	3.54811e+10	8
18	0	0	7.33152e+09		24290	4.58e+07	3.22363e+10	5
17	0	0	7.80691e+09		24575		3.07182e+10	6
16	0	0	6.90862e+09		21454		2.81564e+10	6
15	0	0	5.34041e+09		21425		2.22844e+10	6
14	0	0	4.3233e+09		20974		1.73242e+10	6
13	0	0	4.34553e+09		19337		1.73177e+10	5
12	0	0	2.38085e+09		16865		1.0957e+10	9
11	0	0	1.28159e+09		4315		3.49068e+09	5
10	0	0	8.5182e+08		4823		1.72914e+09	5
9	0	0	7.76522e+08		5060		1.78654e+09	5
8	0	0	5.02911e+08		3738		6.55794e+08	5
7	0	0	3.57604e+08		2764		5.63953e+08	5
6	0	0	2.45459e+08		931		4.96603e+08	5
5	0	0	3.06827e+08		1469		5.93624e+08	2
4	0	0	1.85638e+08		822		1.96178e+08	2
3	0	0	8.76619e+07		630		1.50791e+08	0
2	0	0	6.16826e+07		822		2.80624e+08	0
1	0	0	8.50469e+07				1.67909e+08
0	0	0					1.59714e+08
22			6.57853e+07		3059		4.19161e+09	3
21	0	0	-6.00904e+08		2773	3.01319e+08	4.59084e+09	5
20	2	2	1.23624e+08		2877	2.62276e+08	4.72243e+09	3
19	0	0	4.16632e+08		3615	2.50828e+08	4.32836e+09	3
18	0	0	3.41615e+08		4179	2.30213e+08	5.706e+09	4
17	0	0	2.83024e+08		4916	2.4304e+08	5.47307e+09	3
16	0	0	1.72299e+08		4442	2.11099e+08	4.61242e+09	3
15	0	0	-2.71313e+08		3380	1.11199e+08	2.4498e+09	6
14	0	1	8.58464e+07		2081	86180000	1.91325e+09	3
13	0	0	7.19522e+07		1945	64530000	1.57195e+09	3
12	0	0	61672926		1776	61040000	1.61009e+09	5
11	0	0	4.49111e+07		1598		1.24686e+09	4
10	0	0	6.71394e+07		1371	3.20037e+07	1.06372e+09	4
9	0	0	4.263e+07		1136		8.71113e+08	4
8	0	0	3.62803e+07		993		7.0298e+08	4
7	0	0	1.13471e+07		828		5.35321e+08	4
6	0	0	2.7339e+06		700		5.05623e+08	4
5	0	0	-1.71046e+08		726		4.03609e+08	4
4	0	0	2.36112e+06		848		5.01176e+08	4
3	0	0	671766		799		4.66068e+08	4
2	0	0	2.67738e+06		1000		4.93246e+08	2
1	0	0	3.97511e+07		1054		6.59158e+08	0
0	0	0	59876017		1339		570810294	0
24			-8.5316e+08		9874		3.78349e+10	5
23	0	0	5.7631e+08	3.76038e+10	9657	5.186e+07	4.10536e+10	3
22	0	0	2.67443e+08	3.97205e+10	10484	5.04956e+07	4.00225e+10	3
21	0	0	8.76367e+08	4.11683e+10	11332	6.48793e+07	4.14927e+10	4
20	0	0	1.05533e+09	4.11267e+10	11615	7.45703e+07	3.83809e+10	3
19	0	0	1.15671e+09	3.08644e+10	9262	5.64856e+07	2.49396e+10	4
18	0	0	6.5382e+08	1.66615e+10	5616	5.06639e+07	1.36059e+10	5
17	0	0	6.29234e+08	1.27623e+10	4502	6.05694e+07	1.11177e+10	4
16	0	0	1.56714e+08	9.63171e+09	4982	57280300	9.80235e+09	4
15	0	0	3.48338e+08	8.01924e+09	4798	6.40398e+07	7.99343e+09	6
14	0	0	1.08184e+08	5.86352e+09	4511	5.31397e+07	6.41802e+09	4
13	0	0	99993006	4.83532e+09	4177	6.57798e+06	5.30503e+09	4
12	0	0	1.07717e+08	4.14779e+09	3484	8.37184e+06	3.99905e+09	4
11	0	0	-3.61446e+06	3.16475e+09	3076	1.96065e+07	2.71004e+09	4
10	0	0	2.28969e+07	2.77754e+09	2784	20650000	2.2118e+09	4
9	0	0	7.34653e+07	3.1216e+09	2942	15000000	2.495e+09	4
8	0	0	2.03084e+07	3.52239e+09	2755		2.69078e+09	4
7	0	0	-7.36706e+08	3.98612e+09	3219		2.65799e+09	4
6	0	0	3.61228e+07	3.78188e+09	3047		2.32195e+09	4
5	0	0	6.22944e+07	4.13883e+09	2705		1.45641e+09	4
4	0	0	6.27879e+07		2907		8.29428e+08	4
3	0	0	1.16269e+08		2230		7.65052e+08	2
2	0	0	6.81534e+07		1268		1.98977e+08	0
1	0	0	3.58074e+07		820		8.83917e+07	0
0	0	0	3.08697e+07				6.44767e+07
25			5.32553e+08		891		7.9761e+08	4
24	0	0	5.31202e+08		847	1.55316e+06	6.79868e+08	3
23	0	0	4.20423e+08		848	502505	5.31181e+08	3
22	0	0	4.37646e+08		823		5.93358e+08	3
21	0	0	5.37712e+08		775		4.03514e+08	3
20	0	0	4.70296e+08		714		3.43779e+08	5
19	0	0	4.25595e+08		604		2.83737e+08	3
18	0	0	6.10794e+08		546		2.48912e+08	3
17	0	0	5.29879e+08		537		3.00851e+08	4
16	0	0	4.66139e+08		531		3.07695e+08	3
15	0	0	4.75656e+08		529		3.16465e+08	3
14	0	0	5.43741e+08		544		3.60758e+08	3
13	0	0	5.13929e+08		684		4.16937e+08	5
12	0	0	5.6016e+08		676		4.01422e+08	3
11	0	0	6.84795e+08		644		4.29807e+08	3
10	0	0	7.79788e+08		1332		7.02706e+08	3
9	0	0	8.20082e+08		1311		7.17036e+08	3
8	0	0	8.04249e+08		1371		6.43578e+08	3
7	0	0	7.75659e+08		1321		6.15921e+08	4
6	0	0	8.78243e+08		1137		5.90285e+08	4
5	0	0	6.69984e+08		1085		5.07724e+08	3
4	0	0	4.5374e+08		940		3.83405e+08	4
3	0	0	1.27876e+08		737		2.47837e+08	0
2	0	0	1.14502e+08				2.29047e+08	0
1	0	0	1.54447e+08				2.75297e+08
0	0	0					2.63215e+08
24			-1.43603e+09		5047		2.67118e+09	3
23	0	0	-2.65858e+07		4935		3.30564e+09	3
22	0	1	5.27664e+07		5241		2.99674e+09	3
21	0	0	7.77089e+08		5602		3.80656e+09	4
20	0	0	8.76308e+08		5720		3.59924e+09	3
19	0	0	8.88441e+08		5444		3.32081e+09	5
18	0	0	7.55102e+08		5226		3.03631e+09	3
17	0	0	7.39515e+08		5069		2.95255e+09	3
16	0	0	3.52173e+08		5042		2.9733e+09	5
15	0	0	6.91721e+08		4896		2.54643e+09	3
14	0	0	7.69613e+08		4592		2.4733e+09	3
13	0	0	8.55828e+08		4222		2.33334e+09	3
12	0	0	8.95702e+08		4153		1899466194	4
11	0	0	7.23743e+08		3926		1.66272e+09	3
10	0	0	3.99017e+08		3998		1.5158e+09	4
9	0	0	5.55242e+08		3796		1.24173e+09	3
8	0	0	4.90557e+08		3520		1.1421e+09	3
7	0	0	4.30504e+08		3569		1.01271e+09	3
6	0	0	3.15541e+08		3272		9.17153e+08	4
5	0	0	3.49506e+08		3026		7.47983e+08	3
4	0	0	3.50599e+08		2684		7.11985e+08	3
3	0	0	3.59727e+08		1929		6.02979e+08	0
2	0	0	3.34763e+08		1928		4.53901e+08	0
1	0	0	2.76389e+08		1148		3.66569e+08	0
0	0	0	1.34968e+08				2.47189e+08
23			2.8138e+09				2.6464e+10	6
22	0	0	2.77782e+09		12534	4.16462e+08	2.32693e+10	3
21	0	0	2.1932e+09		11246	142639375	1.71247e+10	3
20	0	0	1.80058e+09		9530	1.13105e+08	1.46653e+10	3
19	0	0	1.08614e+09		7485	3.20237e+07	1.02095e+10	4
18	0	0	8.38661e+08		5978	2.57019e+07	6.74959e+09	4
17	0	0	6.44739e+08		4240	1.04709e+07	6.20902e+09	3
16	0	0	5.21127e+08		2722	1.47026e+07	6.31778e+09	3
15	0	0	5.64029e+08		2496	12729800	5.29872e+09	3
14	0	0	4.69321e+08		2255	7667900	4.51391e+09	3
13	0	0	3.03363e+08		2232	8833800	3.08058e+09	5
12	0	0	2.81026e+08		1199	7.28335e+06	3.54721e+09	3
11	0	0	1.61892e+08		1062		3.54645e+09	3
10	0	0	8.25803e+07		408		2.66647e+09	5
9	0	0	-1.17586e+08		1113		2.84708e+09	4
8	0	0	2.09718e+08		2227		2.83514e+09	4
7	0	0	1.35628e+08		5011		1.97193e+09	4
6	0	0	8.21907e+07		1916		1.82474e+09	4
5	0	0	5.66914e+07		1930		1.66744e+09	5
4	0	0	7.52609e+07		2002		1611586196	4
3	0	0	9.20365e+07		2002		1.54612e+09	3
2	0	0	1.20426e+08		2112		1.45951e+09	1
1	0	0	1.19113e+08		2112		1.54687e+09	1
0	0	0	1.24056e+08		2600		1.35409e+09	0
22			8.29184e+07		320		2.10025e+09	4
21	0	0	1.03722e+08		325		1.61971e+09	7
20	0	0	1.51262e+08		350		1.22882e+09	4
19	0	0	1.50004e+08		400		1.62309e+09	4
18	0	0	1.33481e+08		403		1.6542e+09	8
17	0	0	1.82382e+08		398		1.24317e+09	4
16	0	0	3.23799e+08		390		9.05096e+08	4
15	0	0	2.13797e+08		384		9.97837e+08	5
14	0	0	5.52517e+07		385		1.00788e+09	5
13	0	0	7.6537e+07		371		8.68284e+08	4
12	0	0	2.74208e+07		371		9.65169e+08	8
11	0	0	1.0301e+08		371		1.46159e+09	4
10	0	0	1.01209e+08		691		1.38032e+09	4
9	0	0	1.35038e+08		728		9.26829e+08	4
8	0	0	1.32292e+08		679		1.80207e+09	5
7	0	0	234655095		837		2029975868	5
6	0	0	1.36461e+08		832		2.29788e+09	5
5	0	0	7.26205e+07		832		2.06124e+09	5
4	0	0	1.55001e+08		837		1.87837e+09	5
3	0	0	1.43734e+08		825		1.69873e+09	3
2	0	0	1.17632e+08		818		1.33009e+09	2
1	0	0	9.21046e+07		780		1.12816e+09	2
0	0	0	7.23017e+07		726		1.11815e+09	0
22			2.05918e+08		1064		1.79811e+09	5
21	0	0	3.17264e+08		1046	5.07076e+07	1.68073e+09	6
20	0	0	2.90578e+08		1005	2.28346e+07	1.55836e+09	7
19	0	0	2.8339e+08		1035		1.56725e+09	5
18	0	0	2.11199e+08		1090		1.42588e+09	5
17	0	0	1.31617e+08		1095		1.26976e+09	7
16	0	0	1.14937e+08		1071		1.17193e+09	7
15	0	0	2.32433e+08		1045		1.2894e+09	6
14	0	0	2.77078e+08		1095		1.33911e+09	8
13	0	0	2.68583e+08		1030		1.18719e+09	7
12	0	0	1.94348e+08		967		1.0914e+09	5
11	0	0	1.87825e+08		894		9.86654e+08	5
10	0	0	1.62554e+08		839		8.79127e+08	8
9	0	0	1.37357e+08		803		8.07504e+08	5
8	0	0	1.13874e+08		603		6.7898e+08	5
7	0	0	1.04823e+08		641		5.26912e+08	5
6	0	0	8.49097e+07		598		4.88138e+08	5
5	0	0	1.08837e+08		509		4.69818e+08	5
4	0	0	1.00326e+08		390		4.35475e+08	5
3	0	0	9.59456e+07		427		3.85483e+08	5
2	0	0	7.3263e+07		474		3.31e+08	2
1	0	0	7.08617e+07		333		3.15124e+08	0
0	0	0	6.03029e+07				2.97264e+08	0
18			1057051000		69828		166552786000	4
17	0	0	17564093000		65159	8772389079	163540560000	4
16	16	0	5735304000		48471	6543368860	76677238000	7
15	78	2	4055803000		35379	5464281132	74933086000	4
14	150	1	4944380000		89750	5670918950	113360076000	4
13	250	0	4789740000		75059	4721201060	111577362000	5
12	136	3	2796969000		79561	4265841901	106473500000	4
11	41	3	3868704000		29810	3765835812	104579482000	4
10	18	1	5059021000		76320	3070000000	101028675000	5
9	10	0	3628463000		73809		85324086000	3
8	3	5	1640141000		68935	508577000	69448351000	3
7	7	1	2042757000		56190		60751550000	3
6	5	4	772841000		51673	55326000	51833566000	4
5	2	7	974675000		45960		44287216000	4
4	2	8	659229000		40150		38413783000	4
3	0	0	452573000		46344		39062607000	5
2	1	0	-3568868108		55455		46855233469	5
1	0	0	-1465277192		65506		51675606107	4
0	0	1	288847693		65370		40282232711	6
-1			1351653005				28254258408
-2						877000000
-3						586000000
-4						450000000
22			-4.18997e+08		5352		9.84653e+08	5
21	0	0	-6.87117e+08	4.29188e+09	7801		1.33441e+09	4
20	0	0	-6.05782e+08	5.0933e+09	8414		1.56164e+09	4
19	0	0	-1.47626e+09	5.95188e+09	11760		1.79224e+09	3
18	0	0	1.96365e+08	8.27417e+09	13668		2204000845	5
17	0	0	2.31967e+08	7.62029e+09	18022	5.55088e+06	2.11617e+09	4
16	0	0	1.02881e+09	7.19999e+09	12100	5.30679e+06	1.29646e+09	3
15	0	0	6.77204e+07	4.54964e+09	11726		1.03123e+09	3
14	0	0	3.1586e+07	2.52772e+09	172		1.57673e+08	6
13	0	0	1.23522e+08	2.71615e+09	177		7.2926e+08	6
12	0	0	7.26339e+06	1.65547e+09	170		8.49045e+07	3
11	0	0	1.33495e+07	1.49004e+09	160		105114953	3
10	0	0	1.51757e+07	1.03142e+09	140		7.89176e+07	3
9	0	0	1.32801e+08	1.114e+09	138		362469677	3
8	0	0	1.15719e+08	1.21887e+09	122		4.93289e+08	3
7	0	0	1.48936e+08	1.08803e+09			2.50336e+08	3
6	0	0	-4.19819e+07	5.27729e+08	646		2.24277e+08	3
5	0	0	-9.46967e+07	5.89704e+08	1254		4.05375e+08	4
4	0	0	1.22499e+07	6.27601e+08	1270		4.96816e+08	4
3	0	0	-9.13583e+07	6.08522e+08	1387		1.4425e+08	4
2	0	0	-5.67702e+07		811		3.57944e+07	3
1	0	0	2.66111e+06		868		1.43867e+08	0
0	0	0	5.04458e+07		1048		2.9286e+08	0
22			-5.18461e+08		1149		4.22202e+09	4
21	0	0	8.50192e+07		1154	6.47884e+07	2.15961e+09	4
20	0	0	-2.95912e+08		327	5.30302e+07	7.80847e+08	5
19	0	0	8.4939e+06		352	5.92e+07	1.1836e+09	3
18	0	0	1.04811e+08		384	5.92446e+07	1.27073e+09	3
17	0	0	1.04896e+08		393	6.65604e+07	2.2286e+09	5
16	0	2	1.32528e+08		405	7.76934e+07	1.76736e+09	3
15	0	0	1.67415e+08		383		1.21243e+09	3
14	0	0	1.75994e+08		308		2.53796e+09	5
13	0	0	1.50451e+08		234		1.55512e+09	3
12	0	0	6.42975e+07		256		1.67426e+09	3
11	0	0	-1.45869e+07		288		1.03839e+09	4
10	0	0	1.01861e+07		291		9.35868e+08	3
9	0	0	4.05579e+07		314		7.06012e+08	3
8	0	0	4.05221e+07		328		6.41112e+08	3
7	0	0	8.04782e+07		261		7.18168e+08	3
6	0	0	6.26361e+07		263		1.0934e+09	3
5	0	0	6.05347e+07		357		1.42343e+09	3
4	0	0	6.29363e+07		396		7.97078e+08	3
3	0	0	5.00587e+07		487		5.84224e+08	3
2	0	0	6.03722e+07		479		5.23106e+08	3
1	0	0	1.07196e+08		487		6.75887e+08	0
0	0	0	7.68314e+07		475		3.97643e+08	0
22			2.02292e+08		4654		4.00402e+09	4
21	0	0	1.49731e+08	3.81633e+09	4538	9.41573e+07	3.50167e+09	3
20	0	0	1.38112e+08	3.63621e+09	4556	9.25768e+07	3.32118e+09	3
19	0	0	1.19944e+08	3.55961e+09	4668	8.84523e+07	3.23806e+09	5
18	0	0	9.30947e+07	3.008e+09	4758	8.79013e+07	3.0134e+09	3
17	0	0	9.66858e+07	2.76771e+09	4571	6.3273e+07	2.57811e+09	3
16	0	0	6.65608e+07	2.49037e+09	4593	3.54129e+07	2.03368e+09	4
15	0	0	4.207e+07	2.30528e+09	4547	3.43377e+07	1.55429e+09	4
14	0	0	5.63935e+07	2.23753e+09	4703	30138600	1.69895e+09	3
13	0	0	4.11491e+07	1.98102e+09	4992	28987000	1.5299e+09	4
12	0	0	2.5284e+07	1.45049e+09	5467	22271700	1.65776e+09	4
11	0	0	1.37946e+07	1.31823e+09	4966	2.41338e+07	1.51649e+09	3
10	0	0	5.25715e+07	1.27583e+09	4908		1.07418e+09	3
9	0	0	3.21162e+07	1.20547e+09	4659		9.55695e+08	3
8	0	0	2.0593e+07	1.16556e+09	4735		8.73808e+08	3
7	0	0	1.58101e+07	1.08862e+09	4386		703778687	3
6	0	0	3.78415e+07	1.06559e+09	4188		5.21295e+08	3
5	0	0	1.18684e+07	1.09267e+09	3500		4.41215e+08	3
4	0	0	1.58406e+07	8.95922e+08	2073		2.80542e+08	3
3	0	0	2.52347e+07	7.36925e+08	2080		1.79124e+08	3
2	0	0	3.36756e+07		1476		1.57938e+08	2
1	0	0	3.16895e+07		1276		1.59211e+08	0
0	0	0	3.08551e+07		1154		1.14146e+08	0
22			1.42992e+09		2752		3.80142e+09	2
21	0	0	8.56772e+08		2933	238652	4.40801e+09	3
20	0	0	4.04032e+08		251		1.99651e+09	2
19	0	0	3.62007e+08		229		2.05111e+09	2
18	0	0	3.22204e+08		212		4.27204e+09	3
17	0	0	2.93935e+08		188		6.50912e+09	2
16	0	0	8.66477e+08		18		1.8124e+09	2
15	0	0	-7.04452e+08		1416		3.19629e+08	2
14	0	0	-1.5742e+09		1625	646008	8.42147e+08	2
13	0	0	-6.52152e+08		3937		1.81092e+09	2
12	0	0	2.12439e+06		4696		2.11982e+09	2
11	2	0	-2.67583e+08		4842		1.98702e+09	2
10	0	0	-2.67036e+08		4891	6.36522e+06	2.00577e+09	2
9	1	0	8.009e+07		4877		2.25133e+09	2
8	0	0	1.72002e+08		5031		2.64215e+09	2
7	0	0	1.65617e+08		5015		2.0343e+09	3
6	0	0	1.67344e+08		4639		1.51287e+09	3
5	0	0	2.94317e+08		4537		1.6279e+09	3
4	0	0	8.13368e+06		4114		9.69669e+08	3
3	0	0	1.01834e+08		4049		1.09964e+09	3
2	1	0	7.13436e+07		5261		1.00416e+09	1
1	0	0	74075400		5154		9.49947e+08	0
0	0	0	1.34091e+08		5396		1.04251e+09	0
22			8.06689e+08		12260		9.38605e+09	5
21	0	0	9.2958e+08	2.56005e+10	12057	3.71631e+08	8.48366e+09	4
20	0	0	9.4236e+08	2.34405e+10	12944	1.90638e+08	7.57765e+09	6
19	0	0	6.64943e+08	1.57236e+10	4998	1.15349e+08	3.71066e+09	7
18	0	0	6.539e+08	1.47411e+10	4919	1.13601e+08	3.43599e+09	6
17	0	0	6.41941e+08	1.44203e+10	4937	1.44809e+08	3.20931e+09	5
16	0	0	6.12296e+08	1.40328e+10	4952	1.09428e+08	3.08118e+09	5
15	0	0	5.46846e+08	1.2675e+10	4759	9.75844e+07	2.85857e+09	9
14	0	0	3.86884e+08	5.55818e+09	4679	7.43369e+07	2.41162e+09	5
13	0	0	2.56299e+08	5.08453e+09	4371	61557900	1.80118e+09	5
12	0	0	1.78832e+08	3.38357e+09	3802	42854700	1.50861e+09	6
11	0	0	1.18692e+08	2.86455e+08	890		1.03767e+09	3
10	0	0	1.98534e+08	2.9749e+08	659		8.73449e+08	3
9	0	0	9.27561e+07	3.52121e+08	668		7.51898e+08	3
8	0	0	4.42102e+07	3.52635e+08	663		5.66299e+08	3
7	0	0	2.69147e+07	6.1295e+08	637		4.55511e+08	3
6	0	0	-8.05477e+07	6.05451e+08	2817		3.39627e+08	3
5	0	0	-6.96043e+08	7.59945e+08	3003		3.60874e+08	3
4	0	0	-3.20716e+08	1.20015e+09	975		3.57693e+08	3
3	0	0	2.74374e+07	1.15296e+09	1252		4.14442e+08	3
2	0	0	3.42344e+07		711		2.46508e+08	2
1	0	0	1.71542e+07		738		1.32612e+08	1
0	0	0	2.56493e+07		883		1.33875e+08	0
22			2.47066e+09		25283		4.16315e+10	4
21	7	0	7.32366e+09		26036	4.22971e+09	6.71306e+10	4
20	8	3	8.65174e+09		23528	3.50117e+09	6.51089e+10	4
19	1	0	5.0339e+09		19016	2.09162e+09	4.33074e+10	4
18	6	1	2.63852e+09		15121	1.08024e+09	2.86965e+10	4
17	1	1	1.24142e+09		13461	8.73865e+08	2.32729e+10	4
16	8	1	-1.01523e+09		15154	8.98738e+08	2.00225e+10	4
15	18	16	3.32863e+07		19141	1.05282e+09	2.07533e+10	5
14	27	31	8.63139e+08		20314	1.2042e+09	2.58512e+10	4
13	49	40	4.52191e+09		27028	1.82166e+09	3.85418e+10	4
12	69	57	8858140000		31707	1718710000	48071170000	4
11	53	69	9.60247e+09		28833		4.63226e+10	4
10	6	12	5.41611e+09		22356	2.64553e+08	3.21927e+10	4
9	1	8	2.82739e+09		18511		2.07622e+10	6
8	0	3	1.78518e+09		18681		1.35488e+10	4
7	0	0	1.36432e+09		12301		8.97356e+09	4
6	2	6	4.85928e+08		7888		4.62534e+09	3
5	1	4	3.13627e+08		6656		3.27889e+09	4
4	0	2	3.83719e+08		6129		3.38046e+09	4
3	0	2	2.35268e+08		3992		1.17333e+09	4
[truncated: 75,635 more rows]
