# Supplementary material for: Environmental regulation effect on the different technology innovation-based the empirical analysis
Source: PLoS One. 2024 Jan 5;19(1):e0296008. doi: 10.1371/journal.pone.0296008 (PMC10769098; doi:10.1371/journal.pone.0296008)
Supplement: S2 File — (ZIP) [file pone.0296008.s002.zip › Regulation data 1.xlsx]

## Sheet: Sheet4
year	province	Number of reported cases
2005	Beijing	1081
2005	Tianjin	637
2005	Hebei	6953
2005	Shanxi	1748
2005	Inner Mongolia	1779
2005	Liaoning	19078
2005	Jilin	271
2005	Heilongjiang	1552
2005	Shanghai	1483
2005	Jiangsu	5763
2005	Zhejiang	8178
2005	Anhui	1065
2005	Fujian	2326
2005	Jiangxi	1230
2005	Shandong	7750
2005	Henan	3532
2005	Hubei	2835
2005	Hunan	2184
2005	Guangdong	6842
2005	Guangxi	841
2005	Hainan	38
2005	Chongqing	2053
2005	Sichuan	5692
2005	Guizhou	909
2005	Yunnan	2187
2005	Shaanxi	1391
2005	Gansu	1017
2005	Qinghai	19
2005	Ningxia	429
2005	Xinjiang	2236
2006	Beijing	1858
2006	Tianjin	988
2006	Hebei	6039
2006	Shanxi	6713
2006	Inner Mongolia	1402
2006	Liaoning	9540
2006	Jilin	220
2006	Heilongjiang	1982
2006	Shanghai	1165
2006	Jiangsu	7538
2006	Zhejiang	9806
2006	Anhui	1219
2006	Fujian	3707
2006	Jiangxi	1475
2006	Shandong	6421
2006	Henan	3403
2006	Hubei	1957
2006	Hunan	2041
2006	Guangdong	6619
2006	Guangxi	934
2006	Hainan	77
2006	Chongqing	2659
2006	Sichuan	5771
2006	Guizhou	181
2006	Yunnan	2268
2006	Shaanxi	1680
2006	Gansu	1171
2006	Qinghai	8
2006	Ningxia	431
2006	Xinjiang	3128
2007	Beijing	2583
2007	Tianjin	925
2007	Hebei	5437
2007	Shanxi	2316
2007	Inner Mongolia	1053
2007	Liaoning	18958
2007	Jilin	400
2007	Heilongjiang	3256
2007	Shanghai	1401
2007	Jiangsu	13268
2007	Zhejiang	11140
2007	Anhui	1048
2007	Fujian	4051
2007	Jiangxi	1663
2007	Shandong	5578
2007	Henan	3990
2007	Hubei	898
2007	Hunan	721
2007	Guangdong	7820
2007	Guangxi	1360
2007	Hainan	75
2007	Chongqing	1661
2007	Sichuan	5235
2007	Guizhou	878
2007	Yunnan	884
2007	Shaanxi	1553
2007	Gansu	413
2007	Qinghai	59
2007	Ningxia	467
2007	Xinjiang	2233
2008	Beijing	1783
2008	Tianjin	782
2008	Hebei	5365
2008	Shanxi	4323
2008	Inner Mongolia	1099
2008	Liaoning	14811
2008	Jilin	327
2008	Heilongjiang	3256
2008	Shanghai	1246
2008	Jiangsu	7354
2008	Zhejiang	9795
2008	Anhui	764
2008	Fujian	3158
2008	Jiangxi	1577
2008	Shandong	5623
2008	Henan	2364
2008	Hubei	972
2008	Hunan	903
2008	Guangdong	11837
2008	Guangxi	813
2008	Hainan	37
2008	Chongqing	1367
2008	Sichuan	6110
2008	Guizhou	878
2008	Yunnan	603
2008	Shaanxi	1430
2008	Gansu	396
2008	Qinghai	45
2008	Ningxia	291
2008	Xinjiang	495
2009	Beijing	837
2009	Tianjin	378
2009	Hebei	4146
2009	Shanxi	101
2009	Inner Mongolia	1081
2009	Liaoning	8482
2009	Jilin	776
2009	Heilongjiang	220
2009	Shanghai	1288
2009	Jiangsu	9512
2009	Zhejiang	8012
2009	Anhui	223
2009	Fujian	2573
2009	Jiangxi	2010
2009	Shandong	4999
2009	Henan	1718
2009	Hubei	728
2009	Hunan	1284
2009	Guangdong	18465
2009	Guangxi	689
2009	Hainan	68
2009	Chongqing	1485
2009	Sichuan	1352
2009	Guizhou	699
2009	Yunnan	537
2009	Shaanxi	1438
2009	Gansu	331
2009	Qinghai	26
2009	Ningxia	246
2009	Xinjiang	1261
2010	Beijing	1774
2010	Tianjin	68
2010	Hebei	4110
2010	Shanxi	2742
2010	Inner Mongolia	1262
2010	Liaoning	33719
2010	Jilin	1224
2010	Heilongjiang	656
2010	Shanghai	1134
2010	Jiangsu	9592
2010	Zhejiang	18424
2010	Anhui	653
2010	Fujian	3051
2010	Jiangxi	1847
2010	Shandong	6144
2010	Henan	4128
2010	Hubei	1057
2010	Hunan	1426
2010	Guangdong	11268
2010	Guangxi	606
2010	Hainan	151
2010	Chongqing	883
2010	Sichuan	1118
2010	Guizhou	645
2010	Yunnan	449
2010	Shaanxi	1349
2010	Gansu	373
2010	Qinghai	47
2010	Ningxia	295
2010	Xinjiang	1938
2011	Beijing	5096
2011	Tianjin	164
2011	Hebei	5904
2011	Shanxi	2086
2011	Inner Mongolia	1618
2011	Liaoning	15150
2011	Jilin	828
2011	Heilongjiang	30844
2011	Shanghai	1158
2011	Jiangsu	6172
2011	Zhejiang	9936
2011	Anhui	690
2011	Fujian	2714
2011	Jiangxi	1930
2011	Shandong	7022
2011	Henan	2114
2011	Hubei	1609
2011	Hunan	2676
2011	Guangdong	11405
2011	Guangxi	883
2011	Hainan	235
2011	Chongqing	1548
2011	Sichuan	1769
2011	Guizhou	456
2011	Yunnan	1423
2011	Shaanxi	1442
2011	Gansu	550
2011	Qinghai	68
2011	Ningxia	102
2011	Xinjiang	1722
2012	Beijing	7166
2012	Tianjin	194
2012	Hebei	4742
2012	Shanxi	1920
2012	Inner Mongolia	1293
2012	Liaoning	13293
2012	Jilin	1227
2012	Heilongjiang	37942
2012	Shanghai	963
2012	Jiangsu	5002
2012	Zhejiang	9743
2012	Anhui	665
2012	Fujian	2413
2012	Jiangxi	1717
2012	Shandong	4858
2012	Henan	2048
2012	Hubei	1209
2012	Hunan	2141
2012	Guangdong	10028
2012	Guangxi	753
2012	Hainan	183
2012	Chongqing	804
2012	Sichuan	1596
2012	Guizhou	994
2012	Yunnan	865
2012	Shaanxi	1277
2012	Gansu	331
2012	Qinghai	84
2012	Ningxia	290
2012	Xinjiang	1543
2013	Beijing	23583
2013	Tianjin	369
2013	Hebei	5809
2013	Shanxi	1569
2013	Inner Mongolia	1135
2013	Liaoning	9345
2013	Jilin	1652
2013	Heilongjiang	38434
2013	Shanghai	2145
2013	Jiangsu	5813
2013	Zhejiang	9979
2013	Anhui	763
2013	Fujian	3770
2013	Jiangxi	1553
2013	Shandong	5943
2013	Henan	1949
2013	Hubei	2232
2013	Hunan	1718
2013	Guangdong	11144
2013	Guangxi	646
2013	Hainan	228
2013	Chongqing	1453
2013	Sichuan	1629
2013	Guizhou	855
2013	Yunnan	1189
2013	Shaanxi	1749
2013	Gansu	488
2013	Qinghai	211
2013	Ningxia	559
2013	Xinjiang	1125
2014	Beijing	17594
2014	Tianjin	395
2014	Hebei	4838
2014	Shanxi	1751
2014	Inner Mongolia	2269
2014	Liaoning	3236
2014	Jilin	2906
2014	Heilongjiang	994
2014	Shanghai	2006
2014	Jiangsu	6210
2014	Zhejiang	12054
2014	Anhui	870
2014	Fujian	2862
2014	Jiangxi	1603
2014	Shandong	7896
2014	Henan	2819
2014	Hubei	1432
2014	Hunan	1651
2014	Guangdong	11492
2014	Guangxi	665
2014	Hainan	473
2014	Chongqing	1605
2014	Sichuan	1853
2014	Guizhou	1059
2014	Yunnan	924
2014	Shaanxi	2369
2014	Gansu	731
2014	Qinghai	186
2014	Ningxia	583
2014	Xinjiang	1198
2015	Beijing	4412
2015	Tianjin	992
2015	Hebei	4323
2015	Shanxi	2158
2015	Inner Mongolia	1560
2015	Liaoning	5105
2015	Jilin	1104
2015	Heilongjiang	1368
2015	Shanghai	2595
2015	Jiangsu	7952
2015	Zhejiang	11553
2015	Anhui	1166
2015	Fujian	3413
2015	Jiangxi	1360
2015	Shandong	8396
2015	Henan	3509
2015	Hubei	2531
2015	Hunan	1775
2015	Guangdong	20039
2015	Guangxi	1477
2015	Hainan	571
2015	Chongqing	2474
2015	Sichuan	2344
2015	Guizhou	1887
2015	Yunnan	2177
2015	Shaanxi	2566
2015	Gansu	1306
2015	Qinghai	344
2015	Ningxia	499
2015	Xinjiang	1053
2016	Beijing	13043
2016	Tianjin	1340
2016	Hebei	7564
2016	Shanxi	3426
2016	Inner Mongolia	3065
2016	Liaoning	3207
2016	Jilin	956
2016	Heilongjiang	1382
2016	Shanghai	3317
2016	Jiangsu	10510
2016	Zhejiang	12258
2016	Anhui	2456
2016	Fujian	3795
2016	Jiangxi	1704
2016	Shandong	8905
2016	Henan	3985
2016	Hubei	3447
2016	Hunan	1600
2016	Guangdong	15445
2016	Guangxi	2160
2016	Hainan	618
2016	Chongqing	3525
2016	Sichuan	3030
2016	Guizhou	1639
2016	Yunnan	1279
2016	Shaanxi	7092
2016	Gansu	1478
2016	Qinghai	235
2016	Ningxia	510
2016	Xinjiang	1687
2017	Beijing	24881
2017	Tianjin	4661
2017	Hebei	22060
2017	Shanxi	5371
2017	Inner Mongolia	2796
2017	Liaoning	5393
2017	Jilin	3209
2017	Heilongjiang	1059
2017	Shanghai	4477
2017	Jiangsu	14050
2017	Zhejiang	15674
2017	Anhui	4441
2017	Fujian	6569
2017	Jiangxi	2017
2017	Shandong	45140
2017	Henan	7248
2017	Hubei	3484
2017	Hunan	4726
2017	Guangdong	20348
2017	Guangxi	2168
2017	Hainan	1205
2017	Chongqing	4032
2017	Sichuan	11014
2017	Guizhou	3252
2017	Yunnan	2073
2017	Shaanxi	5226
2017	Gansu	1325
2017	Qinghai	732
2017	Ningxia	758
2017	Xinjiang	2819
2018	Beijing	4929
2018	Tianjin	4137
2018	Hebei	20963
2018	Shanxi	7374
2018	Inner Mongolia	3912
2018	Liaoning	3142
2018	Jilin	2318
2018	Heilongjiang	1316
2018	Shanghai	3047
2018	Jiangsu	19091
2018	Zhejiang	15113
2018	Anhui	3139
2018	Fujian	4465
2018	Jiangxi	2677
2018	Shandong	18591
2018	Henan	11187
2018	Hubei	3977
2018	Hunan	4378
2018	Guangdong	22000
2018	Guangxi	2698
2018	Hainan	1172
2018	Chongqing	5519
2018	Sichuan	7895
2018	Guizhou	2279
2018	Yunnan	2436
2018	Shaanxi	5432
2018	Gansu	1348
2018	Qinghai	261
2018	Ningxia	1028
2018	Xinjiang	2705
2019	Beijing	6446
2019	Tianjin	3630
2019	Hebei	21000
2019	Shanxi	2078
2019	Inner Mongolia	4176
2019	Liaoning	2026
2019	Jilin	918
2019	Heilongjiang	649
2019	Shanghai	2427
2019	Jiangsu	14158
2019	Zhejiang	9829
2019	Anhui	3373
2019	Fujian	4238
2019	Jiangxi	2352
2019	Shandong	16585
2019	Henan	15363
2019	Hubei	2916
2019	Hunan	3376
2019	Guangdong	16623
2019	Guangxi	2046
2019	Hainan	698
2019	Chongqing	3846
2019	Sichuan	5553
2019	Guizhou	1386
2019	Yunnan	2453
2019	Shaanxi	7676
2019	Gansu	1417
2019	Qinghai	365
2019	Ningxia	656
2019	Xinjiang	173

## Sheet: Sheet1
	Beijing	Tianjin	Hebei	Shanxi	Inner Mongolia	Liaoning	Jilin	Heilongjiang	Shanghai	Jiangsu	Zhejiang	Anhui	Fujian	Jiangxi	Shandong	Henan	Hubei	Hunan	Guangdong	Guangxi	Hainan	Chongqing	Sichuan	Guizhou	Yunnan	Shaanxi	Gansu	Qinghai	Ningxia	Xinjiang
2005	1081	637	6953	1748	1779	19078	271	1552	1483	5763	8178	1065	2326	1230	7750	3532	2835	2184	6842	841	38	2053	5692	909	2187	1391	1017	19	429	2236
2006	1858	988	6039	6713	1402	9540	220	1982	1165	7538	9806	1219	3707	1475	6421	3403	1957	2041	6619	934	77	2659	5771	181	2268	1680	1171	8	431	3128
2007	2583	925	5437	2316	1053	18958	400	3256	1401	13268	11140	1048	4051	1663	5578	3990	898	721	7820	1360	75	1661	5235	878	884	1553	413	59	467	2233
2008	1783	782	5365	4323	1099	14811	327	3256	1246	7354	9795	764	3158	1577	5623	2364	972	903	11837	813	37	1367	6110	878	603	1430	396	45	291	495
2009	837	378	4146	101	1081	8482	776	220	1288	9512	8012	223	2573	2010	4999	1718	728	1284	18465	689	68	1485	1352	699	537	1438	331	26	246	1261
2010	1774	68	4110	2742	1262	33719	1224	656	1134	9592	18424	653	3051	1847	6144	4128	1057	1426	11268	606	151	883	1118	645	449	1349	373	47	295	1938
2011	5096	164	5904	2086	1618	15150	828	30844	1158	6172	9936	690	2714	1930	7022	2114	1609	2676	11405	883	235	1548	1769	456	1423	1442	550	68	102	1722
2012	7166	194	4742	1920	1293	13293	1227	37942	963	5002	9743	665	2413	1717	4858	2048	1209	2141	10028	753	183	804	1596	994	865	1277	331	84	290	1543
2013	23583	369	5809	1569	1135	9345	1652	38434	2145	5813	9979	763	3770	1553	5943	1949	2232	1718	11144	646	228	1453	1629	855	1189	1749	488	211	559	1125
2014	17594	395	4838	1751	2269	3236	2906	994	2006	6210	12054	870	2862	1603	7896	2819	1432	1651	11492	665	473	1605	1853	1059	924	2369	731	186	583	1198
2015	4412	992	4323	2158	1560	5105	1104	1368	2595	7952	11553	1166	3413	1360	8396	3509	2531	1775	20039	1477	571	2474	2344	1887	2177	2566	1306	344	499	1053
2016	13043	1340	7564	3426	3065	3207	956	1382	3317	10510	12258	2456	3795	1704	8905	3985	3447	1600	15445	2160	618	3525	3030	1639	1279	7092	1478	235	510	1687
2017	24881	4661	22060	5371	2796	5393	3209	1059	4477	14050	15674	4441	6569	2017	45140	7248	3484	4726	20348	2168	1205	4032	11014	3252	2073	5226	1325	732	758	2819
2018	4929	4137	20963	7374	3912	3142	2318	1316	3047	19091	15113	3139	4465	2677	18591	11187	3977	4378	22000	2698	1172	5519	7895	2279	2436	5432	1348	261	1028	2705
2019	6446	3630	21000	2078	4176	2026	918	649	2427	14158	9829	3373	4238	2352	16585	15363	2916	3376	16623	2046	698	3846	5553	1386	2453	7676	1417	365	656	173
