# Supplementary material for: Environmental regulation effect on the different technology innovation-based the empirical analysis
Source: PLoS One. 2024 Jan 5;19(1):e0296008. doi: 10.1371/journal.pone.0296008 (PMC10769098; doi:10.1371/journal.pone.0296008)
Supplement: S2 File — (ZIP) [file pone.0296008.s002.zip › Regulation data 2.xlsx]

## Sheet: Sheet1
			承办的人大 建议数(件)	承办的政协 提案数(件)	总件数
2005	11	北京	66	37	103
2005	12	天津	40	54	94
2005	13	河北	216	229	445
2005	14	山西	160	127	287
2005	15	内蒙古	126	172	298
2005	21	辽宁	135	147	282
2005	22	吉林	42	44	86
2005	23	黑龙江	54	68	122
2005	31	上海	87	70	157
2005	32	江苏	366	486	852
2005	33	浙江	408	423	831
2005	34	安徽	150	257	407
2005	35	福建	266	330	596
2005	36	江西	170	296	466
2005	37	山东	297	382	679
2005	41	河南	329	508	837
2005	42	湖北	204	291	495
2005	43	湖南	237	273	510
2005	44	广东	276	374	650
2005	45	广西	161	180	341
2005	46	海南	15	26	41
2005	50	重庆	213	286	499
2005	51	四川	384	564	948
2005	52	贵州	177	208	385
2005	53	云南	228	286	514
2005	61	陕西	144	199	343
2005	62	甘肃	83	120	203
2005	63	青海	42	32	74
2005	64	宁夏	22	74	96
2005	65	新疆	158	132	290
2006	11	北京	123	76	199
2006	12	天津	67	66	133
2006	13	河北	187	241	428
2006	14	山西	19	19	38
2006	15	内蒙古	117	120	237
2006	21	辽宁	98	144	242
2006	22	吉林	37	54	91
2006	23	黑龙江	91	94	185
2006	31	上海	69	68	137
2006	32	江苏	349	552	901
2006	33	浙江	356	472	828
2006	34	安徽	127	254	381
2006	35	福建	217	336	553
2006	36	江西	137	201	338
2006	37	山东	237	399	636
2006	41	河南	311	469	780
2006	42	湖北	154	208	362
2006	43	湖南	20	17	37
2006	44	广东	237	297	534
2006	45	广西	150	181	331
2006	46	海南	22	27	49
2006	50	重庆	190	263	453
2006	51	四川	396	579	975
2006	52	贵州	0	0	0
2006	53	云南	242	274	516
2006	61	陕西	142	238	380
2006	62	甘肃	52	97	149
2006	63	青海	33	36	69
2006	64	宁夏	11	43	54
2006	65	新疆	124	135	259
2007	11	北京	114	84	198
2007	12	天津	64	60	124
2007	13	河北	13	18	31
2007	14	山西	16	8	24
2007	15	内蒙古	122	240	362
2007	21	辽宁	275	372	647
2007	22	吉林	32	29	61
2007	23	黑龙江	12	4	16
2007	31	上海	78	70	148
2007	32	江苏	263	463	726
2007	33	浙江	616	647	1263
2007	34	安徽	159	299	458
2007	35	福建	269	311	580
2007	36	江西	231	382	613
2007	37	山东	272	439	711
2007	41	河南	348	544	892
2007	42	湖北	215	258	473
2007	43	湖南	130	178	308
2007	44	广东	78	132	210
2007	45	广西	409	412	821
2007	46	海南	62	42	104
2007	50	重庆	258	295	553
2007	51	四川	459	590	1049
2007	52	贵州	18	18	36
2007	53	云南	211	362	573
2007	61	陕西	8	14	22
2007	62	甘肃	136	239	375
2007	63	青海	50	29	79
2007	64	宁夏	13	56	69
2007	65	新疆	37	40	77
2008	11	北京	157	103	260
2008	12	天津	42	78	120
2008	13	河北	21	39	60
2008	14	山西	19	6	25
2008	15	内蒙古	166	223	389
2008	21	辽宁	288	427	715
2008	22	吉林	70	92	162
2008	23	黑龙江	108	89	197
2008	31	上海	101	108	209
2008	32	江苏	358	510	868
2008	33	浙江	590	841	1431
2008	34	安徽	143	353	496
2008	35	福建	285	445	730
2008	36	江西	218	391	609
2008	37	山东	178	304	482
2008	41	河南	248	516	764
2008	42	湖北	106	157	263
2008	43	湖南	266	308	574
2008	44	广东	418	626	1044
2008	45	广西	95	136	231
2008	46	海南	15	14	29
2008	50	重庆	216	302	518
2008	51	四川	355	607	962
2008	52	贵州	18	18	36
2008	53	云南	282	23	305
2008	61	陕西	111	204	315
2008	62	甘肃	116	166	282
2008	63	青海	36	19	55
2008	64	宁夏	9	49	58
2008	65	新疆	149	176	325
2009	11	北京	106	80	186
2009	12	天津	36	51	87
2009	13	河北	16	21	37
2009	14	山西	28	10	38
2009	15	内蒙古	111	149	260
2009	21	辽宁	126	102	228
2009	22	吉林	0	0	0
2009	23	黑龙江	125	122	247
2009	31	上海	82	101	183
2009	32	江苏	384	601	985
2009	33	浙江	471	586	1057
2009	34	安徽	86	207	293
2009	35	福建	303	337	640
2009	36	江西	189	335	524
2009	37	山东	115	286	401
2009	41	河南	232	431	663
2009	42	湖北	100	119	219
2009	43	湖南	311	317	628
2009	44	广东	380	550	930
2009	45	广西	102	136	238
2009	46	海南	12	38	50
2009	50	重庆	188	265	453
2009	51	四川	305	525	830
2009	52	贵州	32	61	93
2009	53	云南	243	320	563
2009	61	陕西	37	108	145
2009	62	甘肃	91	141	232
2009	63	青海	25	26	51
2009	64	宁夏	11	54	65
2009	65	新疆	198	230	428
2010	11	北京	86	68	154
2010	12	天津	22	13	35
2010	13	河北	19	25	44
2010	14	山西	22	13	35
2010	15	内蒙古	118	169	287
2010	21	辽宁	186	197	383
2010	22	吉林	16	29	45
2010	23	黑龙江	126	119	245
2010	31	上海	96	95	191
2010	32	江苏	395	523	918
2010	33	浙江	471	509	980
2010	34	安徽	189	297	486
2010	35	福建	276	387	663
2010	36	江西	218	401	619
2010	37	山东	115	251	366
2010	41	河南	186	419	605
2010	42	湖北	108	161	269
2010	43	湖南	340	408	748
2010	44	广东	333	611	944
2010	45	广西	90	141	231
2010	46	海南	27	42	69
2010	50	重庆	256	330	586
2010	51	四川	332	531	863
2010	52	贵州	63	91	154
2010	53	云南	216	334	550
2010	61	陕西	93	122	215
2010	62	甘肃	103	197	300
2010	63	青海	26	30	56
2010	64	宁夏	14	40	54
2010	65	新疆	170	191	361
2011	11	北京	65	46	111
2011	12	天津	11	39	50
2011	13	河北	194	266	460
2011	14	山西	128	114	242
2011	15	内蒙古	125	190	315
2011	21	辽宁	217	278	495
2011	22	吉林	52	43	95
2011	23	黑龙江	112	153	265
2011	31	上海	60	73	133
2011	32	江苏	349	602	951
2011	33	浙江	464	591	1055
2011	34	安徽	138	259	397
2011	35	福建	245	333	578
2011	36	江西	200	304	504
2011	37	山东	280	470	750
2011	41	河南	203	376	579
2011	42	湖北	283	368	651
2011	43	湖南	360	412	772
2011	44	广东	278	414	692
2011	45	广西	141	180	321
2011	46	海南	16	23	39
2011	50	重庆	229	285	514
2011	51	四川	306	435	741
2011	52	贵州	94	111	205
2011	53	云南	238	322	560
2011	61	陕西	93	161	254
2011	62	甘肃	109	150	259
2011	63	青海	44	17	61
2011	64	宁夏	79	67	146
2011	65	新疆	135	157	292
2012	11	北京	88	81	169
2012	12	天津	15	26	41
2012	13	河北	177	291	468
2012	14	山西	134	172	306
2012	15	内蒙古	98	165	263
2012	21	辽宁	192	263	455
2012	22	吉林	47	55	102
2012	23	黑龙江	152	120	272
2012	31	上海	66	88	154
2012	32	江苏	460	621	1081
2012	33	浙江	655	716	1371
2012	34	安徽	190	377	567
2012	35	福建	320	390	710
2012	36	江西	182	217	399
2012	37	山东	268	476	744
2012	41	河南	266	423	689
2012	42	湖北	315	452	767
2012	43	湖南	300	412	712
2012	44	广东	416	519	935
2012	45	广西	146	183	329
2012	46	海南	21	11	32
2012	50	重庆	214	232	446
2012	51	四川	278	5567	5845
2012	52	贵州	119	149	268
2012	53	云南	253	327	580
2012	61	陕西	97	158	255
2012	62	甘肃	100	104	204
2012	63	青海	49	19	68
2012	64	宁夏	12	356	368
2012	65	新疆	149	154	303
2013	11	北京	101	86	187
2013	12	天津	44	70	114
2013	13	河北	332	792	1124
2013	14	山西	169	201	370
2013	15	内蒙古	61	130	191
2013	21	辽宁	244	332	576
2013	22	吉林	86	124	210
2013	23	黑龙江	134	161	295
2013	31	上海	98	151	249
2013	32	江苏	403	602	1005
2013	33	浙江	727	912	1639
2013	34	安徽	222	384	606
2013	35	福建	433	480	913
2013	36	江西	198	257	455
2013	37	山东	245	560	805
2013	41	河南	315	574	889
2013	42	湖北	369	543	912
2013	43	湖南	446	443	889
2013	44	广东	471	553	1024
2013	45	广西	129	195	324
2013	46	海南	27	42	69
2013	50	重庆	220	360	580
2013	51	四川	297	486	783
2013	52	贵州	131	213	344
2013	53	云南	382	448	830
2013	61	陕西	169	268	437
2013	62	甘肃	107	118	225
2013	63	青海	28	36	64
2013	64	宁夏	14	411	425
2013	65	新疆	173	163	336
2014	11	北京	106	113	219
2014	12	天津	91	109	200
2014	13	河北	378	717	1095
2014	14	山西	184	213	397
2014	15	内蒙古	108	213	321
2014	21	辽宁	267	334	601
2014	22	吉林	51	69	120
2014	23	黑龙江	174	185	359
2014	31	上海	123	202	325
2014	32	江苏	609	939	1548
2014	33	浙江	1196	1275	2471
2014	34	安徽	266	428	694
2014	35	福建	81	127	208
2014	36	江西	241	367	608
2014	37	山东	423	903	1326
2014	41	河南	467	735	1202
2014	42	湖北	570	606	1176
2014	43	湖南	483	522	1005
2014	44	广东	627	757	1384
2014	45	广西	127	176	303
2014	46	海南	22	63	85
2014	50	重庆	290	424	714
2014	51	四川	369	640	1009
2014	52	贵州	197	208	405
2014	53	云南	391	549	940
2014	61	陕西	208	415	623
2014	62	甘肃	166	171	337
2014	63	青海	38	46	84
2014	64	宁夏	26	78	104
2014	65	新疆	198	204	402
2015	11	北京	81	79	160
2015	12	天津	70	102	172
2015	13	河北	366	585	951
2015	14	山西	157	138	295
2015	15	内蒙古	98	193	291
2015	21	辽宁	266	328	594
2015	22	吉林	75	103	178
2015	23	黑龙江	181	144	325
2015	31	上海	115	163	278
2015	32	江苏	570	740	1310
2015	33	浙江	861	960	1821
2015	34	安徽	292	456	748
2015	35	福建	315	393	708
2015	36	江西	248	284	532
2015	37	山东	403	751	1154
2015	41	河南	481	692	1173
2015	42	湖北	522	717	1239
2015	43	湖南	533	536	1069
2015	44	广东	485	673	1158
2015	45	广西	182	275	457
2015	46	海南	24	28	52
2015	50	重庆	309	414	723
2015	51	四川	407	543	950
2015	52	贵州	193	257	450
2015	53	云南	368	443	811
2015	61	陕西	223	383	606
2015	62	甘肃	139	157	296
2015	63	青海	38	41	79
2015	64	宁夏	30	92	122
2015	65	新疆	184	183	367
2016	11	北京	80	123	203
2016	12	天津	103	96	199
2016	13	河北	397	487	884
2016	14	山西	303	270	573
2016	15	内蒙古	53	139	192
2016	21	辽宁	287	364	651
2016	22	吉林	110	164	274
2016	23	黑龙江	74	74	148
2016	31	上海	83	108	191
2016	32	江苏	683	694	1377
2016	33	浙江	584	696	1280
2016	34	安徽	273	533	806
2016	35	福建	375	427	802
2016	36	江西	228	349	577
2016	37	山东	320	758	1078
2016	41	河南	402	734	1136
2016	42	湖北	727	1101	1828
2016	43	湖南	361	368	729
2016	44	广东	365	445	810
2016	45	广西	270	356	626
2016	46	海南	11	20	31
2016	50	重庆	266	360	626
2016	51	四川	570	713	1283
2016	52	贵州	32	33	65
2016	53	云南	301	421	722
2016	61	陕西	97	166	263
2016	62	甘肃	111	123	234
2016	63	青海	94	84	178
2016	64	宁夏	45	109	154
2016	65	新疆	114	123	237
2017	11	北京	108	123	231
2017	12	天津	76	95	171
2017	13	河北	458	558	1016
2017	14	山西	315	284	599
2017	15	内蒙古	135	229	364
2017	21	辽宁	247	335	582
2017	22	吉林	54	44	98
2017	23	黑龙江	102	112	214
2017	31	上海	131	141	272
2017	32	江苏	572	729	1301
2017	33	浙江	508	501	1009
2017	34	安徽	276	405	681
2017	35	福建	359	398	757
2017	36	江西	262	345	607
2017	37	山东	456	703	1159
2017	41	河南	511	630	1141
2017	42	湖北	532	617	1149
2017	43	湖南	485	481	966
2017	44	广东	549	654	1203
2017	45	广西	167	235	402
2017	46	海南	24	43	67
2017	50	重庆	279	347	626
2017	51	四川	388	514	902
2017	52	贵州	196	2218	2414
2017	53	云南	234	230	464
2017	61	陕西	137	252	389
2017	62	甘肃	87	114	201
2017	63	青海	41	48	89
2017	64	宁夏	31	85	116
2017	65	新疆	131	110	241
2018	11	北京	45	76	121
2018	12	天津	106	96	202
2018	13	河北	227	287	514
2018	14	山西	293	245	538
2018	15	内蒙古	16	21	37
2018	21	辽宁	284	274	558
2018	22	吉林	41	58	99
2018	23	黑龙江	99	88	187
2018	31	上海	94	102	196
2018	32	江苏	99	156	255
2018	33	浙江	485	477	962
2018	34	安徽	256	364	620
2018	35	福建	136	156	292
2018	36	江西	175	227	402
2018	37	山东	287	465	752
2018	41	河南	460	550	1010
2018	42	湖北	464	572	1036
2018	43	湖南	449	426	875
2018	44	广东	522	617	1139
2018	45	广西	191	228	419
2018	46	海南	42	70	112
2018	50	重庆	237	297	534
2018	51	四川	416	486	902
2018	52	贵州	141	155	296
2018	53	云南	263	295	558
2018	61	陕西	159	222	381
2018	62	甘肃	58	81	139
2018	63	青海	61	67	128
2018	64	宁夏	26	87	113
2018	65	新疆	84	57	141
2019	11	北京	87	19	106
2019	12	天津	76	111	187
2019	13	河北	379	478	857
2019	14	山西	299	271	570
2019	15	内蒙古	52	65	117
2019	21	辽宁	227	211	438
2019	22	吉林	43	49	92
2019	23	黑龙江	71	63	134
2019	31	上海	79	109	188
2019	32	江苏	393	565	958
2019	33	浙江	507	473	980
2019	34	安徽	394	458	852
2019	35	福建	145	206	351
2019	36	江西	116	180	296
2019	37	山东	274	375	649
2019	41	河南	591	632	1223
2019	42	湖北	463	547	1010
2019	43	湖南	710	320	1030
2019	44	广东	510	643	1153
2019	45	广西	187	191	378
2019	46	海南	58	71	129
2019	50	重庆	185	249	434
2019	51	四川	282	299	581
2019	52	贵州	176	175	351
2019	53	云南	206	277	483
2019	61	陕西	108	100	208
2019	62	甘肃	123	104	227
2019	63	青海	49	23	72
2019	64	宁夏	33	87	120
2019	65	新疆	90	69	159

## Sheet: Sheet2
	2000	2001	2002	2003	2004	2005	2006	2007	2008	2009	2010	2011	2012	2013	2014	2015	2016	2017	2018	2019
Beijing Municipality	10008	15266	19236	11719	13908	16726.5	12490	8076.1	4184.5	3310.21	3104.73	2848.6	3103	3146	24725	25611	52926	59787	44768	96006
Tianjin Municipality	6774	8153	11157	14219	14929	20176.7	24061.2	24614.7	16545.6	18190.9	17360	19643.8	19214	18697	36012	55385	53070	50594	35768	43005
Hebei Province	34724	34628	38689	42462	55383	64234.3	76033.5	105503	116961	142363	137214	148737	166539	166499	151087	163757	168701	254114	175714	273146
Shanxi Province	16517	17726	19305	24636	75251	119201	155918	276864	250699	182012	159367	191457	126524	151279	114505	94039	111079	113466	112948	141788
Inner Mongolia Autonomous Region	6007	6556	8936	9651	14310	25168.7	33184.3	56224.1	69624.5	84891.1	79734.6	91842.3	98363	100501	87890	70695	97562	97836	86806	163373
Liaoning Province	44020	45425	50464	56541	67882	76625.2	87067	96483.5	99290.2	118905	114132	133550	128649	141254	125907	87150	103343	87534	44888	58749
Jilin Province	12319	12328	14512	17696	18524	21086.7	22635.1	28201.4	36289.6	36297.2	40529.8	34791.4	33578	34413	32494	30464	36622	28975	13450	15580
Heilongjiang Province	15444	15604	16174	18005	20750	26228.4	28626.4	30114.2	31587.3	40519.8	43459.3	43711.7	43321	46884	34776	34690	42836	39646	16962	23286
Shanghai Municipality	11484	14869	16662	13196	22011	29630.7	34692.6	29443.8	29551	24186.9	24738.7	23497	18961	22421	17619	23831	35225	65184	18078	22501
Jiangsu Province	51153	63578	68688	78510	87221	116439	131238	176707	200337	197610	198791	200732	190582	199967	184006	170940	223380	248151	215222	358888
Zhejiang Province	51532	50013	54457	67634	69783	92880.5	106584	103647	101087	94708.7	96046.8	95439.3	86262	74605	94477	82643	93095	80909	26388	35101
Anhui Province	13215	13456	13952	15953	21840	27698.8	32175.3	42154.5	42989.2	49678.7	51700.1	47146.6	56879	54315	56721	53010	56198	63507	29543	37237
Fujian Province	20125	20519	21053	22123	25236	31975.5	37804.3	42489.5	39466.2	36736.7	35400.9	37984.7	34095	33691	32094	38067	43880	44431	23434	31880
Jiangxi Province	10092	9228	9922	13602	15876	19785.8	24113.5	38346.4	40963.9	59528.3	49075.9	63766.3	84307	84080	85803	83618	77582	84375	23651	32398
Shandong Province	39890	48697	51654	55069	69632	90572.2	109405	117828	122743	136726	136628	139895	147638	158321	144588	135649	159254	212579	140345	193869
Henan Province	29299	32553	32571	33249	47055	60578.9	73390.6	75289.3	87791	92459.3	84769.6	92886.6	104390	95414	81577	78961	86912	75118	103101	106668
Hubei Province	20092	18881	21048	20582	23240	28041	33532.2	37667.9	38163	38496	37002.4	38672.7	40146	40554	42401	51642	59723	76231	43894	77150
Hunan Province	22403	23041	24927	25319	36171	37831.5	51514	39167.8	49194.1	55626.2	53074.7	60153.2	60083	57008	55605	52132	49299	52102	31284	45456
Guangdong Province	60191	62549	66881	68475	74002	95907	108061	96125.6	88098.8	89028.7	88401.1	92263.9	87351	92938	85635	71211	78255	76721	50233	65731
Guangxi Zhuang Autonomous Region	24762	18130	17431	14962	22317	26124.4	28952	30802.3	22546.5	29490	42023.2	26394.4	26996	27562	23481	22695	36256	35203	28133	38799
Hainan Province	1384	1166	1229	1267	1750	2581.5	3141.9	4047.3	3959.8	3622.1	3529.7	3468.9	3530	4516	4350	4443	5713	4457	5001	6237
Chongqing Municipality	8701	12733	11943	13265	18444	29744.3	34796.3	41729.9	45932.2	38842.3	35924.3	37170.8	36342	38602	35598	39147	40267	40337	21412	28694
Sichuan Province	15781	17290	19573	22808	28224	40222.7	48507	51231.4	45499.4	54123	55117.2	60549.4	55326	73309	54842	49261	56138	65411	48552	60598
Guizhou Province	7729	8549	11396	13871	22268	33962.3	41509.5	46001.4	38622	44791.9	44882.6	44454	51209	54499	43641	36926	43898	49461	45741	63484
Yunnan Province	10527	11863	11510	9147	15351	19415.4	26515.7	29167.9	28180	31081	28180	31564.8	36399	35773	34721	18913	21846	20286	21337	49588
Shaanxi Province	15517	16214	17355	18591	24244	29735.8	33515.9	39758.6	43125.1	49035.3	46420.8	51941.4	54654	60185	62066	58927	57244	54530	32931	47726
Gansu Province	10410	10854	11331	13756	16924	18915.1	19382	21778.4	23546.7	23577.9	21172.6	26296.1	23296	23283	19657	23110	27389	22305	14236	21505
Qinghai Province	771	874	872	866	1562	1857.5	1799.3	3228.3	3984.5	5847.32	6274.87	6369.9	6760	6947	7347	7463	8885	8080	6190	8440
Ningxia Hui Autonomous Region	1928	2755	2255	2103	4935	8680.2	14249.9	16326.5	14320.1	15050.2	12205	15879.7	17796	16933	25933	20150	22395	28054	12226	16437
Xinjiang Uygur Autonomous Region	7795	8163	9175	11070	11070	18981.6	20750.7	26046.8	32498.1	36875.2	32240.7	35849.9	46912	64443	67433	49166	59969	61756	33075	46297
