# Supplementary material for: Environmental regulation effect on the different technology innovation-based the empirical analysis
Source: PLoS One. 2024 Jan 5;19(1):e0296008. doi: 10.1371/journal.pone.0296008 (PMC10769098; doi:10.1371/journal.pone.0296008)
Supplement: S2 File — (ZIP) [file pone.0296008.s002.zip › Regulation data 3.xlsx]

## Sheet: Sheet1
provincial_region	City	year	Environmental vocabulary	Total number of work report	ER
Heilongjiang	Qitai River	2007	16	5976	0.00267738
Heilongjiang	Qitai River	2008	13	5269	0.00246726
Heilongjiang	Qitai River	2009	7	4946	0.00141529
Heilongjiang	Qitai River	2010	10	4447	0.00224871
Heilongjiang	Qitai River	2011	15	6283	0.00238739
Heilongjiang	Qitai River	2012	15	6139	0.00244339
Heilongjiang	Qitai River	2013	10	3921	0.00255037
Heilongjiang	Qitai River	2014	16	5086	0.00314589
Heilongjiang	Qitai River	2015	20	5376	0.00372024
Heilongjiang	Qitai River	2016	21	5260	0.0039924
Heilongjiang	Qitai River	2017	28	7083	0.00395313
Heilongjiang	Qitai River	2018	15	6883	0.00217928
Heilongjiang	Qitai River	2019	32	7933	0.00403378
Heilongjiang	Qitai River	2020	27	7490	0.00360481
Heilongjiang	Qitai River	2021	23	7705	0.00298507
Hainan	Sanya	2004	1	2037	0.000490918
Hainan	Sanya	2005	7	6342	0.00110375
Hainan	Sanya	2007	16	8290	0.00193004
Hainan	Sanya	2008	18	6819	0.00263968
Hainan	Sanya	2009	23	6915	0.0033261
Hainan	Sanya	2010	13	6449	0.00201582
Hainan	Sanya	2011	27	6485	0.00416345
Hainan	Sanya	2012	19	6510	0.00291859
Hainan	Sanya	2013	12	4430	0.0027088
Hainan	Sanya	2014	17	5453	0.00311755
Hainan	Sanya	2015	13	5765	0.00225499
Hainan	Sanya	2016	21	6472	0.00324475
Hainan	Sanya	2017	12	4668	0.00257069
Hainan	Sanya	2018	19	6191	0.00306897
Hainan	Sanya	2019	18	7514	0.00239553
Hainan	Sanya	2020	13	6998	0.00185767
Hainan	Sanya	2021	7	8200	0.000853659
Fujian	Sanming	2004	12	5722	0.00209717
Fujian	Sanming	2005	4	4614	0.000866927
Fujian	Sanming	2006	10	3470	0.00288184
Fujian	Sanming	2008	20	2924	0.00683995
Fujian	Sanming	2009	16	6445	0.00248254
Fujian	Sanming	2010	18	7082	0.00254165
Fujian	Sanming	2011	32	7595	0.0042133
Fujian	Sanming	2012	35	6532	0.00535824
Fujian	Sanming	2013	22	4571	0.00481295
Fujian	Sanming	2014	28	4516	0.00620018
Fujian	Sanming	2015	26	4470	0.00581655
Fujian	Sanming	2016	18	5070	0.0035503
Fujian	Sanming	2017	32	5553	0.00576265
Fujian	Sanming	2018	21	5475	0.00383562
Fujian	Sanming	2019	27	5519	0.00489219
Fujian	Sanming	2020	38	7132	0.0053281
Fujian	Sanming	2021	42	8365	0.00502092
Henan	Sanmenxia	2001	2	4173	0.000479272
Henan	Sanmenxia	2002	5	5033	0.000993443
Henan	Sanmenxia	2003	2	5595	0.000357462
Henan	Sanmenxia	2004	2	4152	0.000481696
Henan	Sanmenxia	2005	5	4216	0.00118596
Henan	Sanmenxia	2006	5	4522	0.00110571
Henan	Sanmenxia	2007	21	5383	0.00390117
Henan	Sanmenxia	2008	27	4741	0.005695
Henan	Sanmenxia	2009	22	5475	0.00401826
Henan	Sanmenxia	2010	14	6167	0.00227015
Henan	Sanmenxia	2011	9	4909	0.00183337
Henan	Sanmenxia	2012	6	5366	0.00111815
Henan	Sanmenxia	2013	15	4834	0.00310302
Henan	Sanmenxia	2014	11	4812	0.00228595
Henan	Sanmenxia	2015	13	4655	0.0027927
Henan	Sanmenxia	2016	32	6120	0.00522876
Henan	Sanmenxia	2017	13	7035	0.0018479
Henan	Sanmenxia	2018	16	5640	0.00283688
Henan	Sanmenxia	2019	21	7001	0.00299957
Henan	Sanmenxia	2020	24	8381	0.00286362
Henan	Sanmenxia	2021	36	8874	0.0040568
Shanghai	Shanghai	2001	5	4193	0.00119246
Shanghai	Shanghai	2002	4	4440	0.000900901
Shanghai	Shanghai	2003	15	7050	0.00212766
Shanghai	Shanghai	2004	11	7565	0.00145406
Shanghai	Shanghai	2005	14	7062	0.00198244
Shanghai	Shanghai	2006	32	8246	0.00388067
Shanghai	Shanghai	2007	36	8922	0.00403497
Shanghai	Shanghai	2008	31	10351	0.00299488
Shanghai	Shanghai	2009	34	8823	0.00385356
Shanghai	Shanghai	2010	7	2641	0.00265051
Shanghai	Shanghai	2011	35	10957	0.00319431
Shanghai	Shanghai	2012	29	10258	0.00282706
Shanghai	Shanghai	2013	22	6961	0.00316047
Shanghai	Shanghai	2014	29	5719	0.00507082
Shanghai	Shanghai	2015	26	6266	0.00414938
Shanghai	Shanghai	2016	27	6845	0.00394449
Shanghai	Shanghai	2017	22	5764	0.00381679
Shanghai	Shanghai	2018	32	8162	0.00392061
Shanghai	Shanghai	2019	18	5810	0.00309811
Shanghai	Shanghai	2020	21	5978	0.00351288
Shanghai	Shanghai	2021	22	7429	0.00296137
Jiangxi	ShangRao	2006	9	6603	0.00136302
Jiangxi	ShangRao	2007	26	6170	0.00421394
Jiangxi	ShangRao	2008	18	7311	0.00246204
Jiangxi	ShangRao	2009	20	7257	0.00275596
Jiangxi	ShangRao	2010	46	7210	0.00638003
Jiangxi	ShangRao	2011	25	7175	0.00348432
Jiangxi	ShangRao	2012	27	7083	0.00381194
Jiangxi	ShangRao	2013	26	7849	0.00331252
Jiangxi	ShangRao	2014	27	6035	0.0044739
Jiangxi	ShangRao	2015	25	6020	0.00415282
Jiangxi	ShangRao	2016	28	5898	0.00474737
Jiangxi	ShangRao	2017	8	5510	0.00145191
Jiangxi	ShangRao	2018	26	6190	0.00420032
Jiangxi	ShangRao	2019	16	6145	0.00260374
Jiangxi	ShangRao	2020	15	5225	0.00287081
Jiangxi	ShangRao	2021	18	6232	0.00288832
Guangdong	Dongguan City	2001	12	9116	0.00131637
Guangdong	Dongguan City	2002	13	7111	0.00182815
Guangdong	Dongguan City	2003	11	6670	0.00164918
Guangdong	Dongguan City	2004	11	7678	0.00143266
Guangdong	Dongguan City	2005	20	6606	0.00302755
Guangdong	Dongguan City	2006	30	7763	0.00386449
Guangdong	Dongguan City	2007	22	5872	0.00374659
Guangdong	Dongguan City	2008	31	6130	0.0050571
Guangdong	Dongguan City	2009	15	6278	0.0023893
Guangdong	Dongguan City	2010	25	6220	0.00401929
Guangdong	Dongguan City	2011	21	6432	0.00326493
Guangdong	Dongguan City	2012	21	7533	0.00278773
Guangdong	Dongguan City	2013	11	5122	0.0021476
Guangdong	Dongguan City	2014	31	5916	0.00524003
Guangdong	Dongguan City	2015	11	5031	0.00218644
Guangdong	Dongguan City	2016	20	6544	0.00305623
Guangdong	Dongguan City	2017	30	9052	0.00331418
Guangdong	Dongguan City	2018	20	8246	0.00242542
Guangdong	Dongguan City	2019	11	8590	0.00128056
Guangdong	Dongguan City	2020	2	4481	0.000446329
Guangdong	Dongguan City	2021	27	9376	0.00287969
Shandong	Dongying	2002	16	5079	0.00315023
Shandong	Dongying	2003	8	6321	0.00126562
Shandong	Dongying	2004	6	5419	0.00110722
Shandong	Dongying	2005	6	5754	0.00104275
Shandong	Dongying	2006	9	7541	0.00119348
Shandong	Dongying	2007	30	5975	0.00502092
Shandong	Dongying	2008	30	7244	0.00414136
Shandong	Dongying	2009	21	6543	0.00320954
Shandong	Dongying	2010	42	6736	0.00623515
Shandong	Dongying	2011	42	6910	0.00607815
Shandong	Dongying	2012	44	7175	0.0061324
Shandong	Dongying	2013	24	6766	0.00354715
Shandong	Dongying	2014	22	5246	0.00419367
Shandong	Dongying	2015	16	5084	0.00314713
Shandong	Dongying	2016	19	5784	0.00328492
Shandong	Dongying	2017	16	5485	0.00291705
Shandong	Dongying	2018	16	6189	0.00258523
Shandong	Dongying	2019	18	5793	0.0031072
Shandong	Dongying	2020	15	5437	0.00275887
Shandong	Dongying	2021	25	8010	0.0031211
Ningxia	Zhongwei	2005	4	4850	0.000824742
Ningxia	Zhongwei	2006	18	5591	0.00321946
Ningxia	Zhongwei	2007	14	5037	0.00277943
Ningxia	Zhongwei	2008	19	6265	0.00303272
Ningxia	Zhongwei	2009	26	5627	0.00462058
Ningxia	Zhongwei	2010	26	7133	0.00364503
Ningxia	Zhongwei	2011	28	7580	0.00369393
Ningxia	Zhongwei	2012	39	6212	0.00627817
Ningxia	Zhongwei	2013	30	6663	0.00450248
Ningxia	Zhongwei	2014	30	5233	0.00573285
Ningxia	Zhongwei	2015	29	5596	0.00518227
Ningxia	Zhongwei	2016	33	7495	0.00440294
Ningxia	Zhongwei	2017	27	7414	0.00364176
Ningxia	Zhongwei	2018	28	7237	0.00386901
Ningxia	Zhongwei	2019	31	6398	0.00484526
Ningxia	Zhongwei	2020	17	6254	0.00271826
Ningxia	Zhongwei	2021	35	8425	0.0041543
Guangdong	zhongshan	2001	5	6102	0.000819403
Guangdong	zhongshan	2002	5	6293	0.000794534
Guangdong	zhongshan	2003	3	6063	0.000494805
Guangdong	zhongshan	2004	11	6876	0.00159977
Guangdong	zhongshan	2005	15	6048	0.00248016
Guangdong	zhongshan	2006	28	5939	0.0047146
Guangdong	zhongshan	2007	16	6546	0.00244424
Guangdong	zhongshan	2008	20	6332	0.00315856
Guangdong	zhongshan	2009	25	5701	0.0043852
Guangdong	zhongshan	2010	23	5285	0.00435194
Guangdong	zhongshan	2011	28	6057	0.00462275
Guangdong	zhongshan	2012	23	6644	0.00346177
Guangdong	zhongshan	2013	15	4985	0.00300903
Guangdong	zhongshan	2014	18	5460	0.0032967
Guangdong	zhongshan	2015	25	5451	0.00458631
Guangdong	zhongshan	2016	27	6250	0.00432
Guangdong	zhongshan	2017	24	6305	0.0038065
Guangdong	zhongshan	2018	33	7567	0.00436104
Guangdong	zhongshan	2019	20	7160	0.0027933
Guangdong	zhongshan	2020	8	5297	0.00151029
Guangdong	zhongshan	2021	17	7477	0.00227364
Gansu	Linxia Hui Autonomous Prefecture	2003	2	6177	0.000323782
Gansu	Linxia Hui Autonomous Prefecture	2004	3	5785	0.000518583
Gansu	Linxia Hui Autonomous Prefecture	2008	11	6913	0.0015912
Gansu	Linxia Hui Autonomous Prefecture	2009	14	8240	0.00169903
Gansu	Linxia Hui Autonomous Prefecture	2010	7	5247	0.0013341
Gansu	Linxia Hui Autonomous Prefecture	2011	6	7187	0.000834841
Gansu	Linxia Hui Autonomous Prefecture	2012	5	3155	0.00158479
Gansu	Linxia Hui Autonomous Prefecture	2013	18	7257	0.00248036
Gansu	Linxia Hui Autonomous Prefecture	2014	16	7269	0.00220113
Gansu	Linxia Hui Autonomous Prefecture	2015	15	8235	0.00182149
Gansu	Linxia Hui Autonomous Prefecture	2016	34	8074	0.00421105
Gansu	Linxia Hui Autonomous Prefecture	2017	19	6132	0.0030985
Gansu	Linxia Hui Autonomous Prefecture	2018	0	501	0
Gansu	Linxia Hui Autonomous Prefecture	2019	37	6924	0.00534373
Gansu	Linxia Hui Autonomous Prefecture	2020	19	5592	0.00339771
Gansu	Linxia Hui Autonomous Prefecture	2021	24	7097	0.00338171
Shanxi	Linfen	2002	18	8337	0.00215905
Shanxi	Linfen	2003	22	5815	0.00378332
Shanxi	Linfen	2004	16	5935	0.00269587
Shanxi	Linfen	2006	21	7472	0.00281049
Shanxi	Linfen	2007	38	5587	0.0068015
Shanxi	Linfen	2008	28	7879	0.00355375
Shanxi	Linfen	2009	25	6760	0.00369822
Shanxi	Linfen	2010	38	6548	0.0058033
Shanxi	Linfen	2011	34	7483	0.00454363
Shanxi	Linfen	2012	44	6895	0.00638144
Shanxi	Linfen	2013	34	5554	0.00612171
Shanxi	Linfen	2014	35	6393	0.00547474
Shanxi	Linfen	2015	38	6508	0.00583897
Shanxi	Linfen	2016	59	8653	0.00681844
Shanxi	Linfen	2017	41	7018	0.00584212
Shanxi	Linfen	2018	54	9245	0.005841
Shanxi	Linfen	2019	37	9732	0.00380189
Shanxi	Linfen	2020	17	7221	0.00235424
Shanxi	Linfen	2021	22	6646	0.00331026
Shandong	Linyi	2002	3	4480	0.000669643
Shandong	Linyi	2005	13	6537	0.00198868
Shandong	Linyi	2006	17	4095	0.0041514
Shandong	Linyi	2007	25	5553	0.00450207
Shandong	Linyi	2008	26	6793	0.00382747
Shandong	Linyi	2009	16	6435	0.0024864
Shandong	Linyi	2010	22	7004	0.00314106
Shandong	Linyi	2011	18	6679	0.00269501
Shandong	Linyi	2012	10	7487	0.00133565
Shandong	Linyi	2013	29	7528	0.00385228
Shandong	Linyi	2014	25	5631	0.00443971
Shandong	Linyi	2015	12	5926	0.00202497
Shandong	Linyi	2016	21	5978	0.00351288
Shandong	Linyi	2017	17	5670	0.00299824
Shandong	Linyi	2018	12	5335	0.0022493
Shandong	Linyi	2019	16	5879	0.00272155
Shandong	Linyi	2020	32	8288	0.003861
Shandong	Linyi	2021	13	8215	0.00158247
Yunnan	Lincang	2004	8	5111	0.00156525
Yunnan	Lincang	2005	4	5360	0.000746269
Yunnan	Lincang	2006	11	6924	0.00158868
Yunnan	Lincang	2007	17	5534	0.00307192
Yunnan	Lincang	2008	22	8108	0.00271337
Yunnan	Lincang	2009	13	6514	0.0019957
Yunnan	Lincang	2010	14	5565	0.00251572
Yunnan	Lincang	2011	18	7985	0.00225423
Yunnan	Lincang	2012	14	7141	0.00196051
Yunnan	Lincang	2013	7	5869	0.00119271
Yunnan	Lincang	2014	51	7308	0.00697865
Yunnan	Lincang	2015	32	7179	0.00445745
Yunnan	Lincang	2016	33	8713	0.00378744
Yunnan	Lincang	2017	23	5753	0.00399791
Yunnan	Lincang	2018	16	6344	0.00252207
Yunnan	Lincang	2019	16	5798	0.00275957
Yunnan	Lincang	2020	12	6299	0.00190506
Yunnan	Lincang	2021	13	4903	0.00265144
Liaoning	Dandong	2006	6	6727	0.000891928
Liaoning	Dandong	2007	6	5583	0.00107469
Liaoning	Dandong	2008	7	7899	0.000886188
Liaoning	Dandong	2009	10	6536	0.00152999
Liaoning	Dandong	2010	7	4803	0.00145742
Liaoning	Dandong	2011	11	5357	0.00205339
Liaoning	Dandong	2012	9	4683	0.00192184
Liaoning	Dandong	2013	21	5495	0.00382166
Liaoning	Dandong	2014	10	4935	0.00202634
Liaoning	Dandong	2015	10	4853	0.00206058
Liaoning	Dandong	2016	18	6972	0.00258176
Liaoning	Dandong	2017	20	5429	0.00368392
Liaoning	Dandong	2018	23	6448	0.003567
Liaoning	Dandong	2019	17	5532	0.00307303
Liaoning	Dandong	2020	12	5960	0.00201342
Liaoning	Dandong	2021	16	6002	0.00266578
Zhejiang	Lishui	2001	28	8172	0.00342633
Zhejiang	Lishui	2002	34	7058	0.00481723
Zhejiang	Lishui	2003	24	6607	0.00363251
Zhejiang	Lishui	2004	17	5259	0.00323255
Zhejiang	Lishui	2005	11	5952	0.00184812
Zhejiang	Lishui	2006	20	7166	0.00279096
Zhejiang	Lishui	2007	27	6679	0.00404252
Zhejiang	Lishui	2008	59	7030	0.0083926
Zhejiang	Lishui	2009	23	5376	0.00427827
Zhejiang	Lishui	2010	24	5829	0.00411734
Zhejiang	Lishui	2011	36	6604	0.00545124
Zhejiang	Lishui	2012	52	7714	0.00674099
Zhejiang	Lishui	2013	36	6462	0.00557103
Zhejiang	Lishui	2014	41	5169	0.0079319
Zhejiang	Lishui	2015	74	5973	0.0123891
Zhejiang	Lishui	2016	66	6715	0.00982874
Zhejiang	Lishui	2017	47	6900	0.00681159
Zhejiang	Lishui	2018	54	6991	0.00772422
Zhejiang	Lishui	2019	58	6280	0.00923567
Zhejiang	Lishui	2020	46	7445	0.00617864
Zhejiang	Lishui	2021	60	8848	0.00678119
Yunnan	Lijiang	2003	10	8446	0.00118399
Yunnan	Lijiang	2004	5	6599	0.000757691
Yunnan	Lijiang	2005	7	6535	0.00107116
Yunnan	Lijiang	2006	9	8067	0.00111566
Yunnan	Lijiang	2007	13	6130	0.00212072
Yunnan	Lijiang	2008	21	8530	0.0024619
Yunnan	Lijiang	2009	19	6773	0.00280526
Yunnan	Lijiang	2010	26	6896	0.0037703
Yunnan	Lijiang	2011	34	7851	0.00433066
Yunnan	Lijiang	2012	24	6215	0.00386163
Yunnan	Lijiang	2013	27	5810	0.00464716
Yunnan	Lijiang	2014	25	5474	0.00456704
Yunnan	Lijiang	2015	26	6839	0.00380173
Yunnan	Lijiang	2016	37	7701	0.00480457
Yunnan	Lijiang	2017	29	6489	0.0044691
Yunnan	Lijiang	2018	40	7679	0.00520901
Yunnan	Lijiang	2020	26	7054	0.00368585
Yunnan	Lijiang	2021	39	7330	0.0053206
Inner Mongolia	ulanqab	2007	15	6272	0.00239158
Inner Mongolia	ulanqab	2008	20	6085	0.00328677
Inner Mongolia	ulanqab	2009	19	6050	0.0031405
Inner Mongolia	ulanqab	2010	15	5814	0.00257998
Inner Mongolia	ulanqab	2011	23	5906	0.00389434
Inner Mongolia	ulanqab	2012	10	5696	0.00175562
Inner Mongolia	ulanqab	2013	7	6804	0.00102881
Inner Mongolia	ulanqab	2014	14	6175	0.00226721
Inner Mongolia	ulanqab	2015	13	6024	0.00215803
Inner Mongolia	ulanqab	2016	25	7824	0.0031953
Inner Mongolia	ulanqab	2017	33	6342	0.00520341
Inner Mongolia	ulanqab	2018	30	8734	0.00343485
Inner Mongolia	ulanqab	2019	24	6436	0.00372902
Inner Mongolia	ulanqab	2020	11	5450	0.00201835
Inner Mongolia	ulanqab	2021	33	5337	0.00618325
Inner Mongolia	Wuhai	2001	11	5397	0.00203817
Inner Mongolia	Wuhai	2002	7	4526	0.00154662
Inner Mongolia	Wuhai	2003	6	5016	0.00119617
Inner Mongolia	Wuhai	2004	12	5530	0.00216998
Inner Mongolia	Wuhai	2005	13	4647	0.0027975
Inner Mongolia	Wuhai	2006	16	4922	0.00325071
Inner Mongolia	Wuhai	2007	20	5041	0.00396747
Inner Mongolia	Wuhai	2008	25	6359	0.00393144
Inner Mongolia	Wuhai	2009	28	6423	0.00435933
Inner Mongolia	Wuhai	2010	35	6195	0.00564972
Inner Mongolia	Wuhai	2011	22	6224	0.0035347
Inner Mongolia	Wuhai	2012	18	5810	0.00309811
Inner Mongolia	Wuhai	2013	23	6537	0.00351843
Inner Mongolia	Wuhai	2014	21	5773	0.00363762
Inner Mongolia	Wuhai	2015	17	6353	0.0026759
Inner Mongolia	Wuhai	2016	23	6474	0.00355267
Inner Mongolia	Wuhai	2017	23	6376	0.00360728
Inner Mongolia	Wuhai	2018	26	6435	0.0040404
Inner Mongolia	Wuhai	2019	23	5493	0.00418715
Inner Mongolia	Wuhai	2020	27	4902	0.00550796
Inner Mongolia	Wuhai	2021	36	6929	0.00519555
Xinjiang	Urumqi	2001	8	4387	0.00182357
Xinjiang	Urumqi	2002	3	4576	0.000655594
Xinjiang	Urumqi	2003	9	8869	0.00101477
Xinjiang	Urumqi	2004	5	5514	0.000906783
Xinjiang	Urumqi	2005	7	6891	0.00101582
Xinjiang	Urumqi	2006	18	9129	0.00197174
Xinjiang	Urumqi	2007	21	7920	0.00265152
Xinjiang	Urumqi	2008	29	10689	0.00271307
Xinjiang	Urumqi	2009	5	6842	0.00073078
Xinjiang	Urumqi	2010	22	7558	0.00291082
Xinjiang	Urumqi	2011	19	7583	0.0025056
Xinjiang	Urumqi	2012	25	7385	0.00338524
Xinjiang	Urumqi	2013	18	6443	0.00279373
Xinjiang	Urumqi	2014	23	6981	0.00329466
Xinjiang	Urumqi	2015	23	6339	0.00362833
Xinjiang	Urumqi	2016	40	8260	0.00484262
Xinjiang	Urumqi	2017	33	8359	0.00394784
Xinjiang	Urumqi	2018	26	7988	0.00325488
Xinjiang	Urumqi	2019	34	8878	0.00382969
Xinjiang	Urumqi	2020	34	8763	0.00387995
Xinjiang	Urumqi	2021	37	11387	0.00324932
Sichuan	Leshan	2006	7	6202	0.00112867
Sichuan	Leshan	2007	17	7683	0.00221268
Sichuan	Leshan	2008	8	6891	0.00116093
Sichuan	Leshan	2009	8	5261	0.00152062
Sichuan	Leshan	2010	6	4835	0.00124095
Sichuan	Leshan	2011	12	5709	0.00210194
Sichuan	Leshan	2012	15	3949	0.00379843
Sichuan	Leshan	2013	6	3943	0.00152168
Sichuan	Leshan	2014	14	5496	0.00254731
Sichuan	Leshan	2015	14	5635	0.00248447
Sichuan	Leshan	2016	18	6520	0.00276074
Sichuan	Leshan	2017	22	5690	0.00386643
Sichuan	Leshan	2018	34	5649	0.00601876
Sichuan	Leshan	2019	27	6844	0.00394506
Sichuan	Leshan	2020	20	7429	0.00269215
Sichuan	Leshan	2021	21	8837	0.00237637
Jiangxi	Jiujiang	2001	1	6140	0.000162866
Jiangxi	Jiujiang	2002	4	5246	0.000762486
Jiangxi	Jiujiang	2003	4	3298	0.00121286
Jiangxi	Jiujiang	2004	4	5863	0.000682245
Jiangxi	Jiujiang	2005	1	4903	0.000203957
Jiangxi	Jiujiang	2006	6	6309	0.000951022
Jiangxi	Jiujiang	2007	12	7629	0.00157295
Jiangxi	Jiujiang	2008	13	2743	0.00473934
Jiangxi	Jiujiang	2009	25	7922	0.00315577
Jiangxi	Jiujiang	2010	27	4465	0.00604703
Jiangxi	Jiujiang	2011	27	7849	0.00343993
Jiangxi	Jiujiang	2012	27	7270	0.00371389
Jiangxi	Jiujiang	2013	33	7925	0.00416404
Jiangxi	Jiujiang	2014	16	6717	0.00238202
Jiangxi	Jiujiang	2015	18	6915	0.00260304
Jiangxi	Jiujiang	2016	34	7829	0.00434283
Jiangxi	Jiujiang	2017	26	5382	0.00483092
Jiangxi	Jiujiang	2018	33	6448	0.00511787
Jiangxi	Jiujiang	2019	18	4844	0.00371594
Jiangxi	Jiujiang	2020	7	4884	0.00143325
Jiangxi	Jiujiang	2021	29	6986	0.00415116
Guangdong	Yunfu	2001	3	6893	0.000435224
Guangdong	Yunfu	2002	4	5421	0.000737871
Guangdong	Yunfu	2003	12	5987	0.00200434
Guangdong	Yunfu	2004	7	5301	0.00132051
Guangdong	Yunfu	2005	11	6960	0.00158046
Guangdong	Yunfu	2006	33	8313	0.00396969
Guangdong	Yunfu	2007	22	7308	0.0030104
Guangdong	Yunfu	2008	13	5699	0.0022811
Guangdong	Yunfu	2009	20	5397	0.00370576
Guangdong	Yunfu	2010	18	5846	0.00307903
Guangdong	Yunfu	2011	20	6612	0.0030248
Guangdong	Yunfu	2012	14	5707	0.00245313
Guangdong	Yunfu	2013	18	5482	0.00328347
Guangdong	Yunfu	2014	19	6376	0.00297992
Guangdong	Yunfu	2015	29	6623	0.00437868
Guangdong	Yunfu	2016	27	7372	0.00366251
Guangdong	Yunfu	2017	21	6734	0.0031185
Guangdong	Yunfu	2018	19	5975	0.00317992
Guangdong	Yunfu	2019	12	5205	0.00230548
Guangdong	Yunfu	2020	11	3927	0.00280112
Guangdong	Yunfu	2021	28	5744	0.00487465
Anhui	Bozhou	2002	6	5374	0.00111649
Anhui	Bozhou	2003	3	5694	0.00052687
Anhui	Bozhou	2004	3	4576	0.000655594
Anhui	Bozhou	2006	7	6871	0.00101877
Anhui	Bozhou	2007	11	4975	0.00221106
Anhui	Bozhou	2008	17	4572	0.00371829
Anhui	Bozhou	2009	11	5680	0.00193662
Anhui	Bozhou	2010	8	5535	0.00144535
Anhui	Bozhou	2011	11	7418	0.00148288
Anhui	Bozhou	2012	13	5669	0.00229317
Anhui	Bozhou	2013	15	4693	0.00319625
Anhui	Bozhou	2014	20	7345	0.00272294
Anhui	Bozhou	2015	21	5756	0.00364837
Anhui	Bozhou	2016	14	8324	0.00168188
Anhui	Bozhou	2017	30	9419	0.00318505
Anhui	Bozhou	2018	26	7786	0.00333933
Anhui	Bozhou	2019	18	7748	0.00232318
Anhui	Bozhou	2020	15	7385	0.00203114
Anhui	Bozhou	2021	26	9505	0.0027354
Heilongjiang	Yichun	2006	45	6374	0.00705993
Heilongjiang	Yichun	2007	37	6551	0.00564799
Heilongjiang	Yichun	2008	34	5802	0.00586005
Heilongjiang	Yichun	2009	26	6096	0.00426509
Heilongjiang	Yichun	2010	23	6420	0.00358255
Heilongjiang	Yichun	2011	38	5932	0.00640593
Heilongjiang	Yichun	2012	24	6418	0.00373948
Heilongjiang	Yichun	2013	30	5228	0.00573833
Heilongjiang	Yichun	2014	23	4229	0.00543864
Heilongjiang	Yichun	2015	11	3348	0.00328554
Heilongjiang	Yichun	2016	32	5748	0.00556715
Heilongjiang	Yichun	2017	39	5853	0.00666325
Heilongjiang	Yichun	2018	28	6885	0.00406681
Heilongjiang	Yichun	2019	30	5726	0.00523926
Heilongjiang	Yichun	2020	30	5558	0.00539763
Heilongjiang	Yichun	2021	38	5873	0.00647029
Xinjiang	Ili Kazak Autonomous Prefecture	2006	7	6536	0.00107099
Xinjiang	Ili Kazak Autonomous Prefecture	2007	18	6464	0.00278465
Xinjiang	Ili Kazak Autonomous Prefecture	2008	16	7990	0.0020025
Xinjiang	Ili Kazak Autonomous Prefecture	2009	13	7029	0.00184948
Xinjiang	Ili Kazak Autonomous Prefecture	2010	27	7913	0.00341211
Xinjiang	Ili Kazak Autonomous Prefecture	2011	22	8313	0.00264646
Xinjiang	Ili Kazak Autonomous Prefecture	2012	15	6664	0.0022509
Xinjiang	Ili Kazak Autonomous Prefecture	2013	17	5331	0.0031889
Xinjiang	Ili Kazak Autonomous Prefecture	2014	19	5623	0.00337898
Xinjiang	Ili Kazak Autonomous Prefecture	2015	27	6037	0.00447242
Xinjiang	Ili Kazak Autonomous Prefecture	2016	22	6433	0.00341987
Xinjiang	Ili Kazak Autonomous Prefecture	2017	19	6166	0.00308141
Xinjiang	Ili Kazak Autonomous Prefecture	2018	24	8140	0.0029484
Xinjiang	Ili Kazak Autonomous Prefecture	2019	12	6952	0.00172612
Xinjiang	Ili Kazak Autonomous Prefecture	2020	1	2554	0.000391543
Xinjiang	Ili Kazak Autonomous Prefecture	2021	4	2357	0.00169707
Guangdong	Foshan	2001	8	5431	0.00147303
Guangdong	Foshan	2002	4	5563	0.000719036
Guangdong	Foshan	2003	11	6190	0.00177706
Guangdong	Foshan	2004	11	5905	0.00186283
Guangdong	Foshan	2005	9	6205	0.00145044
Guangdong	Foshan	2006	12	7003	0.00171355
Guangdong	Foshan	2007	32	6833	0.00468316
Guangdong	Foshan	2008	41	6629	0.00618494
Guangdong	Foshan	2009	24	6763	0.00354872
Guangdong	Foshan	2010	12	4809	0.00249532
Guangdong	Foshan	2011	22	4023	0.00546856
Guangdong	Foshan	2012	16	5305	0.00301602
Guangdong	Foshan	2013	17	7248	0.00234547
Guangdong	Foshan	2014	30	7234	0.00414708
Guangdong	Foshan	2015	32	6295	0.0050834
Guangdong	Foshan	2016	29	6738	0.00430395
Guangdong	Foshan	2017	27	8200	0.00329268
Guangdong	Foshan	2018	27	8966	0.00301138
Guangdong	Foshan	2019	25	8659	0.00288717
Guangdong	Foshan	2020	9	4924	0.00182778
Guangdong	Foshan	2021	25	8520	0.00293427
Heilongjiang	Jiamusi	2001	7	7223	0.000969126
Heilongjiang	Jiamusi	2002	3	5551	0.000540443
Heilongjiang	Jiamusi	2003	5	4379	0.00114181
Heilongjiang	Jiamusi	2004	4	3737	0.00107038
Heilongjiang	Jiamusi	2005	7	6486	0.00107925
Heilongjiang	Jiamusi	2006	12	6584	0.0018226
Heilongjiang	Jiamusi	2007	13	5826	0.00223138
Heilongjiang	Jiamusi	2008	18	4648	0.00387263
Heilongjiang	Jiamusi	2009	12	6456	0.00185874
Heilongjiang	Jiamusi	2010	13	7122	0.00182533
Heilongjiang	Jiamusi	2011	6	6407	0.000936476
Heilongjiang	Jiamusi	2012	5	5600	0.000892857
Heilongjiang	Jiamusi	2013	11	4190	0.0026253
Heilongjiang	Jiamusi	2014	6	3198	0.00187617
Heilongjiang	Jiamusi	2015	12	4896	0.00245098
Heilongjiang	Jiamusi	2016	25	5318	0.00470102
Heilongjiang	Jiamusi	2017	12	5168	0.00232198
Heilongjiang	Jiamusi	2018	16	6257	0.00255714
Heilongjiang	Jiamusi	2019	15	4978	0.00301326
Heilongjiang	Jiamusi	2020	13	4722	0.00275307
Heilongjiang	Jiamusi	2021	22	6544	0.00336186
Hebei	Baoding	2002	8	6392	0.00125156
Hebei	Baoding	2003	20	6842	0.00292312
Hebei	Baoding	2004	11	6731	0.00163423
Hebei	Baoding	2005	10	6104	0.00163827
Hebei	Baoding	2006	17	7042	0.00241409
Hebei	Baoding	2007	23	7780	0.0029563
Hebei	Baoding	2008	43	7100	0.00605634
Hebei	Baoding	2009	35	6834	0.00512145
Hebei	Baoding	2010	25	7295	0.003427
Hebei	Baoding	2011	31	7324	0.00423266
Hebei	Baoding	2012	21	5780	0.00363322
Hebei	Baoding	2013	25	5737	0.00435768
Hebei	Baoding	2014	35	5799	0.00603552
Hebei	Baoding	2015	20	3486	0.00573723
Hebei	Baoding	2016	40	9404	0.00425351
Hebei	Baoding	2017	43	7688	0.00559313
Hebei	Baoding	2018	21	6896	0.00304524
Hebei	Baoding	2019	21	7629	0.00275265
Hebei	Baoding	2020	23	6336	0.00363005
Hebei	Baoding	2021	25	8699	0.00287389
Yunnan	Baoshan	2001	8	6237	0.00128267
Yunnan	Baoshan	2005	3	6351	0.000472367
Yunnan	Baoshan	2006	5	6840	0.000730994
Yunnan	Baoshan	2008	13	6560	0.00198171
Yunnan	Baoshan	2009	7	6208	0.00112758
Yunnan	Baoshan	2010	11	6929	0.00158753
Yunnan	Baoshan	2011	21	7956	0.00263952
Yunnan	Baoshan	2012	30	8320	0.00360577
Yunnan	Baoshan	2013	10	6825	0.0014652
Yunnan	Baoshan	2014	14	6574	0.0021296
Yunnan	Baoshan	2015	26	7030	0.00369844
Yunnan	Baoshan	2016	21	6648	0.00315884
Yunnan	Baoshan	2017	20	5794	0.00345185
Yunnan	Baoshan	2018	13	6233	0.00208567
Yunnan	Baoshan	2019	13	6230	0.00208668
Yunnan	Baoshan	2020	13	6319	0.00205729
Yunnan	Baoshan	2021	17	6925	0.00245487
Henan	Xinyang	2001	6	5445	0.00110193
Henan	Xinyang	2002	8	5943	0.00134612
Henan	Xinyang	2003	9	4858	0.00185261
Henan	Xinyang	2004	5	4380	0.00114155
Henan	Xinyang	2005	9	4410	0.00204082
Henan	Xinyang	2006	8	5754	0.00139034
Henan	Xinyang	2007	12	6217	0.00193019
Henan	Xinyang	2008	44	6593	0.00667374
Henan	Xinyang	2009	20	7390	0.00270636
Henan	Xinyang	2010	30	6767	0.00443328
Henan	Xinyang	2011	22	6777	0.00324627
Henan	Xinyang	2012	26	6708	0.00387597
Henan	Xinyang	2013	19	6599	0.00287922
Henan	Xinyang	2014	34	7624	0.0044596
Henan	Xinyang	2015	32	7166	0.00446553
Henan	Xinyang	2016	35	7514	0.00465797
Henan	Xinyang	2017	32	7491	0.00427179
Henan	Xinyang	2018	25	7271	0.00343832
Henan	Xinyang	2019	16	5901	0.0027114
Henan	Xinyang	2020	9	4803	0.00187383
Henan	Xinyang	2021	26	6546	0.00397189
Hainan	Danzhou	2008	7	4775	0.00146597
Hainan	Danzhou	2009	9	5817	0.00154719
Hainan	Danzhou	2011	7	6757	0.00103596
Hainan	Danzhou	2012	24	7500	0.0032
Hainan	Danzhou	2013	10	4819	0.00207512
Hainan	Danzhou	2014	15	5089	0.00294753
Hainan	Danzhou	2015	18	5446	0.00330518
Hainan	Danzhou	2016	29	6228	0.00465639
Hainan	Danzhou	2017	7	5045	0.00138751
Hainan	Danzhou	2018	24	5953	0.00403158
Hainan	Danzhou	2019	15	5286	0.00283768
Hainan	Danzhou	2020	13	5364	0.00242356
Hainan	Danzhou	2021	7	5164	0.00135554
Xinjiang	Kizilsu Kirghiz Autonomous Prefecture	2004	3	4301	0.000697512
Xinjiang	Kizilsu Kirghiz Autonomous Prefecture	2005	2	3693	0.000541565
Xinjiang	Kizilsu Kirghiz Autonomous Prefecture	2006	4	4581	0.000873172
Xinjiang	Kizilsu Kirghiz Autonomous Prefecture	2007	1	4891	0.000204457
Xinjiang	Kizilsu Kirghiz Autonomous Prefecture	2008	3	6342	0.000473037
Xinjiang	Kizilsu Kirghiz Autonomous Prefecture	2009	4	7549	0.000529872
Xinjiang	Kizilsu Kirghiz Autonomous Prefecture	2010	7	7153	0.00097861
Xinjiang	Kizilsu Kirghiz Autonomous Prefecture	2011	2	3787	0.000528123
Xinjiang	Kizilsu Kirghiz Autonomous Prefecture	2012	17	5772	0.00294525
Xinjiang	Kizilsu Kirghiz Autonomous Prefecture	2013	20	5255	0.0038059
Xinjiang	Kizilsu Kirghiz Autonomous Prefecture	2014	11	5505	0.00199818
Xinjiang	Kizilsu Kirghiz Autonomous Prefecture	2015	14	4262	0.00328484
Xinjiang	Kizilsu Kirghiz Autonomous Prefecture	2016	27	7192	0.00375417
Xinjiang	Kizilsu Kirghiz Autonomous Prefecture	2017	14	7815	0.00179143
Xinjiang	Kizilsu Kirghiz Autonomous Prefecture	2018	24	6712	0.00357569
Xinjiang	Kizilsu Kirghiz Autonomous Prefecture	2019	16	6457	0.00247793
Xinjiang	Kizilsu Kirghiz Autonomous Prefecture	2020	17	5403	0.0031464
Xinjiang	Kizilsu Kirghiz Autonomous Prefecture	2021	11	6424	0.00171233
Xinjiang	karamay	2006	17	6579	0.00258398
Xinjiang	karamay	2008	2	1442	0.00138696
Xinjiang	karamay	2010	22	6803	0.00323387
Xinjiang	karamay	2016	6	6328	0.000948167
Xinjiang	karamay	2017	12	6539	0.00183514
Xinjiang	karamay	2018	22	7153	0.00307563
Xinjiang	karamay	2019	30	7636	0.00392876
Xinjiang	karamay	2020	9	7408	0.0012149
Xinjiang	karamay	2021	11	8981	0.00122481
Anhui	Lu'an Mountain	2002	7	4413	0.00158622
Anhui	Lu'an Mountain	2003	8	3938	0.00203149
Anhui	Lu'an Mountain	2004	7	5758	0.0012157
Anhui	Lu'an Mountain	2005	11	5588	0.0019685
Anhui	Lu'an Mountain	2006	9	5372	0.00167535
Anhui	Lu'an Mountain	2007	10	4797	0.00208464
Anhui	Lu'an Mountain	2008	17	5451	0.00311869
Anhui	Lu'an Mountain	2009	16	5938	0.00269451
Anhui	Lu'an Mountain	2010	12	6276	0.00191205
Anhui	Lu'an Mountain	2011	20	6331	0.00315906
Anhui	Lu'an Mountain	2012	17	5454	0.00311698
Anhui	Lu'an Mountain	2013	15	4412	0.00339982
Anhui	Lu'an Mountain	2014	17	6420	0.00264798
Anhui	Lu'an Mountain	2015	23	6008	0.00382823
Anhui	Lu'an Mountain	2016	28	6924	0.00404391
Anhui	Lu'an Mountain	2017	16	5973	0.00267872
Anhui	Lu'an Mountain	2018	39	6861	0.0056843
Anhui	Lu'an Mountain	2019	15	6219	0.00241196
Anhui	Lu'an Mountain	2020	26	6467	0.00402041
Anhui	Lu'an Mountain	2021	21	6938	0.00302681
Guizhou	Liupanshui	2001	14	7146	0.00195914
Guizhou	Liupanshui	2002	8	5405	0.00148011
Guizhou	Liupanshui	2003	7	6820	0.00102639
Guizhou	Liupanshui	2004	12	8592	0.00139665
Guizhou	Liupanshui	2005	10	7018	0.00142491
Guizhou	Liupanshui	2006	15	6663	0.00225124
Guizhou	Liupanshui	2007	18	6514	0.00276328
Guizhou	Liupanshui	2008	19	6615	0.00287226
Guizhou	Liupanshui	2009	16	6255	0.00255795
Guizhou	Liupanshui	2010	10	6690	0.00149477
Guizhou	Liupanshui	2011	13	6871	0.00189201
Guizhou	Liupanshui	2012	18	7133	0.00252348
Guizhou	Liupanshui	2013	24	5497	0.00436602
Guizhou	Liupanshui	2014	19	6467	0.00293799
Guizhou	Liupanshui	2015	29	6666	0.00435044
Guizhou	Liupanshui	2016	31	6605	0.00469341
Guizhou	Liupanshui	2017	46	6762	0.00680272
Guizhou	Liupanshui	2018	57	9061	0.0062907
Guizhou	Liupanshui	2019	21	6503	0.00322928
Guizhou	Liupanshui	2020	10	7617	0.00131285
Guizhou	Liupanshui	2021	39	9487	0.00411089
Gansu	Lanzhou	2002	10	7524	0.00132908
Gansu	Lanzhou	2003	5	6179	0.000809192
Gansu	Lanzhou	2004	3	5247	0.000571755
Gansu	Lanzhou	2005	7	5817	0.00120337
Gansu	Lanzhou	2006	4	6183	0.000646935
Gansu	Lanzhou	2007	6	6288	0.000954198
Gansu	Lanzhou	2008	18	5917	0.00304208
Gansu	Lanzhou	2009	16	6247	0.00256123
Gansu	Lanzhou	2010	12	5551	0.00216177
Gansu	Lanzhou	2011	10	7899	0.00126598
Gansu	Lanzhou	2012	10	7899	0.00126598
Gansu	Lanzhou	2013	20	5629	0.00355303
Gansu	Lanzhou	2014	33	8291	0.00398022
Gansu	Lanzhou	2015	17	6340	0.00268139
Gansu	Lanzhou	2016	38	9344	0.00406678
Gansu	Lanzhou	2017	9	3620	0.00248619
Gansu	Lanzhou	2018	11	6801	0.00161741
Gansu	Lanzhou	2019	22	7425	0.00296296
Gansu	Lanzhou	2020	37	7098	0.00521274
Gansu	Lanzhou	2021	51	7986	0.00638618
Inner Mongolia	Xing'an League	2009	27	9569	0.00282161
Inner Mongolia	Xing'an League	2015	33	6411	0.0051474
Inner Mongolia	Xing'an League	2017	14	5222	0.00268097
Inner Mongolia	Xing'an League	2018	25	5325	0.00469484
Inner Mongolia	Xing'an League	2019	13	5096	0.00255102
Inner Mongolia	Xing'an League	2020	16	4616	0.0034662
Sichuan	Neijiang	2006	10	6439	0.00155304
Sichuan	Neijiang	2008	21	6615	0.0031746
Sichuan	Neijiang	2009	12	6283	0.00190992
Sichuan	Neijiang	2010	11	6747	0.00163035
Sichuan	Neijiang	2011	3	2305	0.00130152
Sichuan	Neijiang	2012	13	5658	0.00229763
Sichuan	Neijiang	2013	1	767	0.00130378
Sichuan	Neijiang	2014	18	5836	0.0030843
Sichuan	Neijiang	2015	15	6172	0.00243033
Sichuan	Neijiang	2016	17	6636	0.00256178
Sichuan	Neijiang	2017	13	4987	0.00260678
Sichuan	Neijiang	2018	21	5988	0.00350701
Sichuan	Neijiang	2019	11	5524	0.00199131
Sichuan	Neijiang	2020	10	5591	0.00178859
Sichuan	Neijiang	2021	17	7126	0.00238563
Sichuan	liangshan	2001	8	7499	0.00106681
Sichuan	liangshan	2002	8	4742	0.00168705
Sichuan	liangshan	2003	9	4603	0.00195525
Sichuan	liangshan	2006	11	6549	0.00167965
Sichuan	liangshan	2007	24	5777	0.00415441
Sichuan	liangshan	2008	26	6063	0.00428831
Sichuan	liangshan	2009	19	6224	0.0030527
Sichuan	liangshan	2010	18	5771	0.00311904
Sichuan	liangshan	2011	13	6900	0.00188406
Sichuan	liangshan	2012	19	6651	0.00285671
Sichuan	liangshan	2013	23	5448	0.00422173
Sichuan	liangshan	2014	21	6125	0.00342857
Sichuan	liangshan	2015	12	5474	0.00219218
Sichuan	liangshan	2016	29	7186	0.00403562
Sichuan	liangshan	2017	41	6167	0.00664829
Sichuan	liangshan	2018	29	6808	0.00425969
Sichuan	liangshan	2019	21	6296	0.00333545
Sichuan	liangshan	2020	15	7572	0.00198098
Sichuan	liangshan	2021	38	9369	0.00405593
Inner Mongolia	Baotou	2001	12	8624	0.00139147
Inner Mongolia	Baotou	2002	6	4886	0.001228
Inner Mongolia	Baotou	2003	9	6878	0.00130852
Inner Mongolia	Baotou	2004	10	5692	0.00175685
Inner Mongolia	Baotou	2005	15	6049	0.00247975
Inner Mongolia	Baotou	2006	25	6798	0.00367755
Inner Mongolia	Baotou	2007	17	6743	0.00252113
Inner Mongolia	Baotou	2008	39	8522	0.00457639
Inner Mongolia	Baotou	2009	26	7750	0.00335484
Inner Mongolia	Baotou	2010	30	8223	0.0036483
Inner Mongolia	Baotou	2011	20	7486	0.00267165
Inner Mongolia	Baotou	2012	20	7486	0.00267165
Inner Mongolia	Baotou	2013	30	8413	0.00356591
Inner Mongolia	Baotou	2014	6	2159	0.00277906
Inner Mongolia	Baotou	2015	22	6722	0.00327284
Inner Mongolia	Baotou	2016	38	8756	0.00433988
Inner Mongolia	Baotou	2017	24	8081	0.00296993
Inner Mongolia	Baotou	2018	35	8556	0.0040907
Inner Mongolia	Baotou	2019	38	8157	0.00465858
Inner Mongolia	Baotou	2020	21	6594	0.00318471
Inner Mongolia	Baotou	2021	29	7235	0.00400829
Beijing	Beijing	2001	13	7840	0.00165816
Beijing	Beijing	2002	9	6598	0.00136405
Beijing	Beijing	2003	5	6732	0.000742721
Beijing	Beijing	2004	2	6119	0.000326851
Beijing	Beijing	2005	12	6504	0.00184502
Beijing	Beijing	2006	17	6587	0.00258084
Beijing	Beijing	2007	24	6650	0.00360902
Beijing	Beijing	2008	30	7790	0.00385109
Beijing	Beijing	2009	34	7381	0.00460642
Beijing	Beijing	2010	25	7185	0.00347947
Beijing	Beijing	2011	35	7909	0.00442534
Beijing	Beijing	2012	25	6702	0.00373023
Beijing	Beijing	2013	29	7073	0.0041001
Beijing	Beijing	2014	37	6784	0.00545401
Beijing	Beijing	2015	36	6646	0.00541679
Beijing	Beijing	2016	45	7649	0.00588312
Beijing	Beijing	2017	40	6324	0.00632511
Beijing	Beijing	2018	41	8095	0.00506485
Beijing	Beijing	2019	35	8256	0.00423934
Beijing	Beijing	2020	28	9608	0.00291424
Beijing	Beijing	2021	21	5784	0.00363071
Guangxi	the North Sea	2001	11	7622	0.00144319
Guangxi	the North Sea	2002	5	5648	0.000885269
Guangxi	the North Sea	2003	4	6695	0.000597461
Guangxi	the North Sea	2004	6	6214	0.000965562
Guangxi	the North Sea	2005	7	6195	0.00112994
Guangxi	the North Sea	2007	17	7508	0.00226425
Guangxi	the North Sea	2008	16	5259	0.0030424
Guangxi	the North Sea	2009	13	5807	0.00223868
Guangxi	the North Sea	2010	14	7014	0.00199601
Guangxi	the North Sea	2011	20	6079	0.00329001
Guangxi	the North Sea	2012	15	6335	0.0023678
Guangxi	the North Sea	2013	17	7416	0.00229234
Guangxi	the North Sea	2014	18	6803	0.00264589
Guangxi	the North Sea	2015	14	4847	0.00288838
Guangxi	the North Sea	2016	28	6532	0.00428659
Guangxi	the North Sea	2017	16	7968	0.00200803
Guangxi	the North Sea	2018	19	7428	0.00255789
Guangxi	the North Sea	2019	15	7547	0.00198754
Guangxi	the North Sea	2020	10	9212	0.00108554
Guangxi	the North Sea	2021	19	8263	0.00229941
Hubei	shiyan	2001	11	6621	0.00166138
Hubei	shiyan	2002	10	5424	0.00184366
Hubei	shiyan	2003	9	4648	0.00193632
Hubei	shiyan	2004	8	4686	0.00170721
Hubei	shiyan	2005	6	5955	0.00100756
Hubei	shiyan	2006	15	5243	0.00286096
Hubei	shiyan	2007	10	4451	0.00224669
Hubei	shiyan	2008	8	4960	0.0016129
Hubei	shiyan	2009	21	6392	0.00328536
Hubei	shiyan	2010	16	6466	0.00247448
Hubei	shiyan	2011	18	3580	0.00502793
Hubei	shiyan	2012	24	5953	0.00403158
Hubei	shiyan	2013	29	6728	0.00431034
Hubei	shiyan	2014	36	6434	0.00559528
Hubei	shiyan	2015	49	6263	0.00782373
Hubei	shiyan	2016	39	6886	0.00566367
Hubei	shiyan	2017	35	4089	0.00855955
Hubei	shiyan	2018	21	5472	0.00383772
Hubei	shiyan	2019	21	4255	0.00493537
Hubei	shiyan	2020	16	3685	0.00434193
Hubei	shiyan	2021	33	7675	0.00429967
Jiangsu	Nanjing	2002	7	5717	0.00122442
Jiangsu	Nanjing	2003	8	6291	0.00127166
Jiangsu	Nanjing	2004	4	5594	0.000715052
Jiangsu	Nanjing	2005	18	5951	0.0030247
Jiangsu	Nanjing	2006	23	6041	0.00380732
Jiangsu	Nanjing	2007	29	5763	0.0050321
Jiangsu	Nanjing	2008	29	5708	0.00508059
Jiangsu	Nanjing	2009	10	5558	0.00179921
Jiangsu	Nanjing	2010	23	6150	0.00373984
Jiangsu	Nanjing	2011	29	6133	0.00472852
Jiangsu	Nanjing	2012	39	6557	0.00594784
Jiangsu	Nanjing	2013	33	6182	0.00533808
Jiangsu	Nanjing	2014	30	5904	0.0050813
Jiangsu	Nanjing	2015	29	6704	0.00432578
Jiangsu	Nanjing	2016	27	6963	0.00387764
Jiangsu	Nanjing	2017	39	7821	0.00498657
Jiangsu	Nanjing	2018	35	9070	0.00385888
Jiangsu	Nanjing	2019	14	7520	0.0018617
Jiangsu	Nanjing	2020	13	7237	0.00179632
Jiangsu	Nanjing	2021	13	7919	0.00164162
Sichuan	Nanchong	2001	6	6132	0.000978474
Sichuan	Nanchong	2002	1	6111	0.000163639
Sichuan	Nanchong	2003	8	4540	0.00176211
Sichuan	Nanchong	2004	6	6187	0.000969775
Sichuan	Nanchong	2005	4	5074	0.000788333
Sichuan	Nanchong	2006	10	5370	0.0018622
Sichuan	Nanchong	2007	11	5619	0.00195764
Sichuan	Nanchong	2008	14	5259	0.0026621
Sichuan	Nanchong	2009	19	5270	0.00360531
Sichuan	Nanchong	2010	13	5006	0.00259688
Sichuan	Nanchong	2011	3	1566	0.00191571
Sichuan	Nanchong	2012	18	6337	0.00284046
Sichuan	Nanchong	2013	9	2595	0.00346821
Sichuan	Nanchong	2014	6	4244	0.00141376
Sichuan	Nanchong	2015	9	3844	0.00234131
Sichuan	Nanchong	2016	13	5059	0.00256968
Sichuan	Nanchong	2017	32	7060	0.00453258
Sichuan	Nanchong	2018	16	6101	0.00262252
Sichuan	Nanchong	2019	19	7239	0.00262467
Sichuan	Nanchong	2020	15	7547	0.00198754
Sichuan	Nanchong	2021	25	8178	0.00305698
Guangxi	Nanning	2001	4	8144	0.000491159
Guangxi	Nanning	2002	5	6626	0.000754603
Guangxi	Nanning	2003	3	7253	0.000413622
Guangxi	Nanning	2004	9	6214	0.00144834
Guangxi	Nanning	2005	7	7191	0.000973439
Guangxi	Nanning	2006	14	9704	0.0014427
Guangxi	Nanning	2007	21	8350	0.00251497
Guangxi	Nanning	2008	29	6377	0.00454759
Guangxi	Nanning	2009	18	7630	0.00235911
Guangxi	Nanning	2010	14	8689	0.00161123
Guangxi	Nanning	2011	37	9888	0.00374191
Guangxi	Nanning	2012	37	8287	0.00446482
Guangxi	Nanning	2013	13	8762	0.00148368
Guangxi	Nanning	2014	21	7573	0.00277301
Guangxi	Nanning	2015	33	8144	0.00405206
Guangxi	Nanning	2016	30	11350	0.00264317
Guangxi	Nanning	2017	29	9811	0.00295587
Guangxi	Nanning	2018	27	9713	0.00277978
Guangxi	Nanning	2019	26	10126	0.00256765
Guangxi	Nanning	2020	9	9811	0.000917338
Guangxi	Nanning	2021	19	7215	0.0026334
Fujian	Nanping	2008	26	6128	0.00424282
Fujian	Nanping	2009	9	2002	0.0044955
Fujian	Nanping	2010	28	5572	0.00502513
Fujian	Nanping	2011	27	7011	0.00385109
Fujian	Nanping	2012	28	6015	0.00465503
Fujian	Nanping	2013	33	5055	0.00652819
Fujian	Nanping	2014	34	4760	0.00714286
Fujian	Nanping	2015	26	4782	0.00543706
Fujian	Nanping	2016	37	5346	0.00692106
Fujian	Nanping	2017	18	6225	0.00289157
Fujian	Nanping	2018	30	6669	0.00449843
Fujian	Nanping	2019	36	6875	0.00523636
Fujian	Nanping	2020	44	6918	0.00636022
Fujian	Nanping	2021	55	7282	0.00755287
Jiangxi	Nanchang	2001	1	3364	0.000297265
Jiangxi	Nanchang	2002	6	4324	0.0013876
Jiangxi	Nanchang	2003	1	4988	0.000200481
Jiangxi	Nanchang	2004	8	6418	0.00124649
Jiangxi	Nanchang	2005	10	6235	0.00160385
Jiangxi	Nanchang	2006	10	6610	0.00151286
Jiangxi	Nanchang	2007	11	7000	0.00157143
Jiangxi	Nanchang	2008	15	6454	0.00232414
Jiangxi	Nanchang	2009	19	6377	0.00297946
Jiangxi	Nanchang	2010	29	6848	0.00423481
Jiangxi	Nanchang	2011	55	8486	0.00648126
Jiangxi	Nanchang	2012	22	5298	0.00415251
Jiangxi	Nanchang	2013	16	4372	0.00365965
Jiangxi	Nanchang	2014	18	5290	0.00340265
Jiangxi	Nanchang	2015	19	5490	0.00346084
Jiangxi	Nanchang	2016	29	6557	0.00442275
Jiangxi	Nanchang	2017	17	6061	0.00280482
Jiangxi	Nanchang	2018	27	7548	0.00357711
Jiangxi	Nanchang	2019	32	9365	0.00341698
Jiangxi	Nanchang	2020	23	6939	0.0033146
Jiangxi	Nanchang	2021	27	8487	0.00318134
Jiangsu	Nantong	2001	6	6800	0.000882353
Jiangsu	Nantong	2002	4	6625	0.000603774
Jiangsu	Nantong	2003	6	7650	0.000784314
Jiangsu	Nantong	2004	2	7786	0.000256871
Jiangsu	Nantong	2005	13	6945	0.00187185
Jiangsu	Nantong	2006	9	7575	0.00118812
Jiangsu	Nantong	2007	39	7016	0.00555872
Jiangsu	Nantong	2008	22	6007	0.00366239
Jiangsu	Nantong	2009	10	6952	0.00143843
Jiangsu	Nantong	2010	13	7187	0.00180882
Jiangsu	Nantong	2011	21	7336	0.0028626
Jiangsu	Nantong	2012	14	7012	0.00199658
Jiangsu	Nantong	2013	17	6253	0.0027187
Jiangsu	Nantong	2014	24	6346	0.00378191
Jiangsu	Nantong	2015	32	6320	0.00506329
Jiangsu	Nantong	2016	23	6957	0.00330602
Jiangsu	Nantong	2017	33	6915	0.00477223
Jiangsu	Nantong	2018	38	6964	0.00545663
Jiangsu	Nantong	2019	19	6164	0.00308241
Jiangsu	Nantong	2020	19	6264	0.00303321
Jiangsu	Nantong	2021	26	7045	0.00369056
Henan	Nanyang	2001	4	5674	0.00070497
Henan	Nanyang	2002	6	6646	0.000902799
Henan	Nanyang	2003	2	2018	0.00099108
Henan	Nanyang	2004	3	1349	0.00222387
Henan	Nanyang	2005	5	2381	0.00209996
Henan	Nanyang	2006	9	7185	0.00125261
Henan	Nanyang	2007	15	5959	0.0025172
Henan	Nanyang	2008	11	6524	0.00168608
Henan	Nanyang	2009	12	6668	0.00179964
Henan	Nanyang	2010	10	6510	0.0015361
Henan	Nanyang	2011	16	7375	0.00216949
Henan	Nanyang	2012	21	7078	0.00296694
Henan	Nanyang	2013	33	7382	0.00447033
Henan	Nanyang	2014	39	7497	0.00520208
Henan	Nanyang	2015	25	7236	0.00345495
Henan	Nanyang	2016	42	7983	0.00526118
Henan	Nanyang	2017	23	8056	0.00285501
Henan	Nanyang	2018	27	8054	0.00335237
Henan	Nanyang	2020	23	7985	0.0028804
Henan	Nanyang	2021	32	8557	0.00373963
Xinjiang	Bortala Mongol Autonomous Prefecture	2001	6	10106	0.000593707
Xinjiang	Bortala Mongol Autonomous Prefecture	2002	4	7179	0.000557181
Xinjiang	Bortala Mongol Autonomous Prefecture	2003	12	8794	0.00136457
Xinjiang	Bortala Mongol Autonomous Prefecture	2004	9	7448	0.00120838
Xinjiang	Bortala Mongol Autonomous Prefecture	2005	13	8388	0.00154983
Xinjiang	Bortala Mongol Autonomous Prefecture	2006	7	7530	0.000929615
Xinjiang	Bortala Mongol Autonomous Prefecture	2008	26	9673	0.00268789
Xinjiang	Bortala Mongol Autonomous Prefecture	2010	9	8101	0.00111097
Xinjiang	Bortala Mongol Autonomous Prefecture	2011	10	8412	0.00118878
Xinjiang	Bortala Mongol Autonomous Prefecture	2012	10	9007	0.00111025
Xinjiang	Bortala Mongol Autonomous Prefecture	2013	9	6354	0.00141643
Xinjiang	Bortala Mongol Autonomous Prefecture	2014	15	7437	0.00201694
Xinjiang	Bortala Mongol Autonomous Prefecture	2015	18	7267	0.00247695
Xinjiang	Bortala Mongol Autonomous Prefecture	2016	28	12561	0.00222912
Xinjiang	Bortala Mongol Autonomous Prefecture	2017	13	8184	0.00158847
Xinjiang	Bortala Mongol Autonomous Prefecture	2018	18	6975	0.00258065
Xinjiang	Bortala Mongol Autonomous Prefecture	2019	15	7815	0.00191939
Xinjiang	Bortala Mongol Autonomous Prefecture	2020	11	6441	0.00170781
Xinjiang	Bortala Mongol Autonomous Prefecture	2021	33	8705	0.00379092
Fujian	Xiamen	2001	7	6215	0.00112631
Fujian	Xiamen	2002	4	5955	0.000671704
Fujian	Xiamen	2003	4	5936	0.000673854
Fujian	Xiamen	2004	8	6379	0.00125412
Fujian	Xiamen	2005	9	6262	0.00143724
Fujian	Xiamen	2006	12	6420	0.00186916
Fujian	Xiamen	2007	10	7044	0.00141965
Fujian	Xiamen	2008	17	6450	0.00263566
Fujian	Xiamen	2009	23	7798	0.00294947
Fujian	Xiamen	2010	31	7481	0.00414383
Fujian	Xiamen	2011	19	6780	0.00280236
Fujian	Xiamen	2012	12	6006	0.001998
Fujian	Xiamen	2013	16	5433	0.00294497
Fujian	Xiamen	2014	14	5364	0.00260999
Fujian	Xiamen	2015	12	5035	0.00238332
Fujian	Xiamen	2016	20	6184	0.00323415
Fujian	Xiamen	2017	31	5645	0.00549159
Fujian	Xiamen	2018	3	5859	0.000512033
Fujian	Xiamen	2019	11	6317	0.00174133
Fujian	Xiamen	2020	13	6026	0.00215732
Fujian	Xiamen	2021	12	6187	0.00193955
Heilongjiang	Shuangyashan	2001	18	5793	0.0031072
Heilongjiang	Shuangyashan	2002	29	4986	0.00581629
Heilongjiang	Shuangyashan	2003	17	6587	0.00258084
Heilongjiang	Shuangyashan	2004	9	5926	0.00151873
Heilongjiang	Shuangyashan	2005	8	6570	0.00121766
Heilongjiang	Shuangyashan	2006	14	6761	0.0020707
Heilongjiang	Shuangyashan	2007	29	8591	0.00337563
Heilongjiang	Shuangyashan	2008	28	7478	0.00374432
Heilongjiang	Shuangyashan	2009	8	3158	0.00253325
Heilongjiang	Shuangyashan	2010	13	5571	0.00233351
Heilongjiang	Shuangyashan	2011	9	5567	0.00161667
Heilongjiang	Shuangyashan	2012	11	5062	0.00217305
Heilongjiang	Shuangyashan	2013	11	4372	0.00251601
Heilongjiang	Shuangyashan	2014	10	3769	0.00265322
Heilongjiang	Shuangyashan	2015	14	5117	0.00273598
Heilongjiang	Shuangyashan	2016	39	7188	0.00542571
Heilongjiang	Shuangyashan	2017	16	9217	0.00173592
Heilongjiang	Shuangyashan	2018	9	7478	0.00120353
Heilongjiang	Shuangyashan	2019	5	5533	0.000903669
Heilongjiang	Shuangyashan	2020	15	4826	0.00310816
Heilongjiang	Shuangyashan	2021	13	5033	0.00258295
Zhejiang	Taizhou	2002	2	1905	0.00104987
Zhejiang	Taizhou	2004	10	6683	0.00149633
Zhejiang	Taizhou	2005	28	7836	0.00357325
Zhejiang	Taizhou	2007	17	4012	0.00423729
Zhejiang	Taizhou	2008	20	3299	0.00606244
Zhejiang	Taizhou	2009	22	6017	0.00365631
Zhejiang	Taizhou	2010	20	5962	0.00335458
Zhejiang	Taizhou	2011	28	7288	0.00384193
Zhejiang	Taizhou	2012	35	7854	0.00445633
Zhejiang	Taizhou	2013	25	6664	0.0037515
Zhejiang	Taizhou	2014	22	6539	0.00336443
Zhejiang	Taizhou	2015	51	13625	0.00374312
Zhejiang	Taizhou	2016	35	8149	0.00429501
Zhejiang	Taizhou	2017	9	7758	0.00116009
Zhejiang	Taizhou	2018	15	7131	0.00210349
Zhejiang	Taizhou	2019	7	6494	0.00107792
Zhejiang	Taizhou	2020	4	5651	0.000707839
Zhejiang	Taizhou	2021	6	6653	0.000901849
Anhui	Hefei	2001	6	7472	0.000802998
Anhui	Hefei	2002	8	6850	0.00116788
Anhui	Hefei	2003	8	7604	0.00105208
Anhui	Hefei	2004	6	6193	0.000968836
Anhui	Hefei	2005	12	6839	0.00175464
Anhui	Hefei	2006	9	6984	0.00128866
Anhui	Hefei	2007	6	6047	0.000992228
Anhui	Hefei	2008	18	7150	0.00251748
Anhui	Hefei	2009	17	6474	0.00262589
Anhui	Hefei	2010	20	6483	0.00308499
Anhui	Hefei	2011	24	7555	0.0031767
Anhui	Hefei	2012	16	6917	0.00231314
Anhui	Hefei	2013	21	7641	0.00274833
Anhui	Hefei	2014	12	6066	0.00197824
Anhui	Hefei	2015	16	6717	0.00238202
Anhui	Hefei	2016	20	7912	0.00252781
Anhui	Hefei	2017	17	6131	0.00277279
Anhui	Hefei	2018	16	7247	0.00220781
Anhui	Hefei	2019	15	6034	0.00248591
Anhui	Hefei	2020	14	5729	0.00244371
Anhui	Hefei	2021	30	7929	0.00378358
Jiangxi	Ji'an	2002	1	5309	0.000188359
Jiangxi	Ji'an	2003	9	6371	0.00141265
Jiangxi	Ji'an	2005	5	4901	0.0010202
Jiangxi	Ji'an	2006	9	5168	0.00174149
Jiangxi	Ji'an	2010	7	3252	0.00215252
Jiangxi	Ji'an	2011	39	8290	0.00470446
Jiangxi	Ji'an	2012	16	6342	0.00252286
Jiangxi	Ji'an	2013	18	6310	0.00285261
Jiangxi	Ji'an	2014	35	7545	0.00463883
Jiangxi	Ji'an	2015	34	7878	0.00431582
Jiangxi	Ji'an	2016	38	7525	0.00504983
Jiangxi	Ji'an	2017	29	4968	0.00583736
Jiangxi	Ji'an	2018	36	6613	0.00544382
Jiangxi	Ji'an	2019	24	6500	0.00369231
Jiangxi	Ji'an	2020	28	6389	0.00438253
Jiangxi	Ji'an	2021	21	6357	0.00330345
Jilin	Jilin	2001	4	5695	0.000702371
Jilin	Jilin	2002	5	5707	0.000876117
Jilin	Jilin	2003	14	7884	0.00177575
Jilin	Jilin	2004	6	7075	0.000848057
Jilin	Jilin	2005	1	6460	0.000154799
Jilin	Jilin	2006	13	6543	0.00198686
Jilin	Jilin	2007	5	4660	0.00107296
Jilin	Jilin	2008	13	5848	0.00222298
Jilin	Jilin	2010	14	6747	0.002075
Jilin	Jilin	2011	6	5811	0.00103252
Jilin	Jilin	2012	3	5605	0.000535236
Jilin	Jilin	2013	15	7593	0.0019755
Jilin	Jilin	2014	12	5072	0.00236593
Jilin	Jilin	2015	2	4532	0.000441306
Jilin	Jilin	2016	14	4717	0.00296799
Jilin	Jilin	2017	14	5944	0.00235532
Jilin	Jilin	2018	24	5736	0.0041841
Jilin	Jilin	2019	16	6724	0.00237954
Jilin	Jilin	2020	16	6115	0.00261652
Jilin	Jilin	2021	13	5758	0.00225773
Xinjiang	Turpan	2006	10	6454	0.00154943
Xinjiang	Turpan	2007	10	6451	0.00155015
Xinjiang	Turpan	2008	12	7633	0.00157212
Xinjiang	Turpan	2010	8	4552	0.00175747
Xinjiang	Turpan	2011	9	5715	0.0015748
Xinjiang	Turpan	2012	13	5441	0.00238927
Xinjiang	Turpan	2013	20	4546	0.00439947
Xinjiang	Turpan	2014	8	4158	0.001924
Xinjiang	Turpan	2015	11	4605	0.00238871
Xinjiang	Turpan	2016	11	5353	0.00205492
Xinjiang	Turpan	2017	12	6347	0.00189066
Xinjiang	Turpan	2018	15	5395	0.00278035
Xinjiang	Turpan	2019	13	6422	0.00202429
Xinjiang	Turpan	2020	9	6188	0.00145443
Xinjiang	Turpan	2021	15	7098	0.00211327
Shanxi	Lvliang	2005	19	7949	0.00239024
Shanxi	Lvliang	2006	17	6946	0.00244745
Shanxi	Lvliang	2007	29	6879	0.00421573
Shanxi	Lvliang	2008	28	6562	0.00426699
Shanxi	Lvliang	2009	23	7130	0.00322581
Shanxi	Lvliang	2010	33	6419	0.00514099
Shanxi	Lvliang	2011	26	7034	0.00369633
Shanxi	Lvliang	2012	15	7744	0.00193698
Shanxi	Lvliang	2013	19	7302	0.00260203
Shanxi	Lvliang	2014	38	7068	0.00537634
Shanxi	Lvliang	2015	27	7273	0.00371236
Shanxi	Lvliang	2016	31	7724	0.00401346
Shanxi	Lvliang	2017	23	7606	0.00302393
Shanxi	Lvliang	2018	23	8216	0.00279942
Shanxi	Lvliang	2019	24	7985	0.00300564
Shanxi	Lvliang	2020	29	7815	0.00371081
Shanxi	Lvliang	2021	33	6830	0.00483163
Ningxia	wuzhong	2001	4	5934	0.000674082
Ningxia	wuzhong	2002	3	3888	0.000771605
Ningxia	wuzhong	2003	7	4201	0.00166627
Ningxia	wuzhong	2004	8	6504	0.00123001
Ningxia	wuzhong	2005	15	6093	0.00246184
Ningxia	wuzhong	2006	13	6237	0.00208434
Ningxia	wuzhong	2007	19	5673	0.0033492
Ningxia	wuzhong	2008	31	7777	0.00398611
Ningxia	wuzhong	2009	20	7099	0.0028173
Ningxia	wuzhong	2010	24	6674	0.00359604
Ningxia	wuzhong	2011	27	6055	0.00445912
Ningxia	wuzhong	2012	20	6183	0.00323468
Ningxia	wuzhong	2013	31	7967	0.00389105
Ningxia	wuzhong	2014	18	5415	0.0033241
Ningxia	wuzhong	2015	25	6070	0.00411862
Ningxia	wuzhong	2016	34	6992	0.0048627
Ningxia	wuzhong	2017	36	6740	0.00534125
Ningxia	wuzhong	2018	30	6349	0.00472515
Ningxia	wuzhong	2019	28	7916	0.00353714
Ningxia	wuzhong	2020	22	6755	0.00325685
Ningxia	wuzhong	2021	20	7377	0.00271113
Henan	Zhoukou	2003	2	5322	0.000375799
Henan	Zhoukou	2004	4	7419	0.000539156
Henan	Zhoukou	2005	2	6864	0.000291375
Henan	Zhoukou	2006	9	8021	0.00112205
Henan	Zhoukou	2007	16	8453	0.00189282
Henan	Zhoukou	2008	19	8405	0.00226056
Henan	Zhoukou	2009	24	8517	0.00281789
Henan	Zhoukou	2010	17	8356	0.00203447
Henan	Zhoukou	2011	10	8964	0.00111557
Henan	Zhoukou	2012	11	8159	0.0013482
Henan	Zhoukou	2013	12	7427	0.00161573
Henan	Zhoukou	2014	21	6989	0.00300472
Henan	Zhoukou	2015	22	7889	0.00278869
Henan	Zhoukou	2016	29	9593	0.00302304
Henan	Zhoukou	2017	19	7604	0.00249868
Henan	Zhoukou	2018	18	7621	0.00236189
Henan	Zhoukou	2019	18	6531	0.00275609
Henan	Zhoukou	2020	14	6560	0.00213415
Henan	Zhoukou	2021	23	8115	0.00283426
Inner Mongolia	Hulun Buir	2003	19	6649	0.00285757
Inner Mongolia	Hulun Buir	2004	11	5580	0.00197133
Inner Mongolia	Hulun Buir	2006	15	6663	0.00225124
Inner Mongolia	Hulun Buir	2007	15	6242	0.00240308
Inner Mongolia	Hulun Buir	2008	35	7512	0.00465921
Inner Mongolia	Hulun Buir	2009	14	6205	0.00225624
Inner Mongolia	Hulun Buir	2010	15	6466	0.00231983
Inner Mongolia	Hulun Buir	2011	11	6295	0.00174742
Inner Mongolia	Hulun Buir	2012	10	4929	0.00202881
Inner Mongolia	Hulun Buir	2013	25	5857	0.0042684
Inner Mongolia	Hulun Buir	2014	15	5137	0.00291999
Inner Mongolia	Hulun Buir	2015	17	5490	0.00309654
Inner Mongolia	Hulun Buir	2016	27	6754	0.00399763
Inner Mongolia	Hulun Buir	2017	24	4888	0.00490998
Inner Mongolia	Hulun Buir	2018	33	6416	0.00514339
Inner Mongolia	Hulun Buir	2019	28	6110	0.00458265
Inner Mongolia	Hulun Buir	2020	45	6280	0.00716561
Inner Mongolia	Hulun Buir	2021	70	7361	0.00950958
Inner Mongolia	hohhot	2001	16	6520	0.00245399
Inner Mongolia	hohhot	2002	7	6130	0.00114192
Inner Mongolia	hohhot	2003	7	7108	0.000984806
Inner Mongolia	hohhot	2004	5	7421	0.000673764
Inner Mongolia	hohhot	2005	4	5835	0.000685518
Inner Mongolia	hohhot	2006	8	7300	0.00109589
Inner Mongolia	hohhot	2007	19	6972	0.00272519
Inner Mongolia	hohhot	2008	20	8491	0.00235544
Inner Mongolia	hohhot	2009	13	8063	0.0016123
Inner Mongolia	hohhot	2010	10	7482	0.00133654
Inner Mongolia	hohhot	2011	17	7505	0.00226516
Inner Mongolia	hohhot	2012	14	6521	0.00214691
Inner Mongolia	hohhot	2013	16	7104	0.00225225
Inner Mongolia	hohhot	2014	23	7467	0.00308022
Inner Mongolia	hohhot	2015	30	7889	0.00380276
Inner Mongolia	hohhot	2016	31	8122	0.00381679
Inner Mongolia	hohhot	2017	30	7698	0.00389712
Inner Mongolia	hohhot	2018	33	8658	0.0038115
Inner Mongolia	hohhot	2019	22	5864	0.00375171
Inner Mongolia	hohhot	2020	34	5896	0.00576662
Inner Mongolia	hohhot	2021	23	6206	0.00370609
Hubei	Xianning	2002	3	5357	0.000560015
Hubei	Xianning	2004	18	6477	0.00277906
Hubei	Xianning	2005	5	7014	0.00071286
Hubei	Xianning	2006	32	7775	0.00411576
Hubei	Xianning	2007	21	5385	0.00389972
Hubei	Xianning	2008	35	8102	0.00431992
Hubei	Xianning	2009	18	6179	0.00291309
Hubei	Xianning	2010	23	6570	0.00350076
Hubei	Xianning	2011	36	6742	0.00533966
Hubei	Xianning	2012	27	7310	0.00369357
Hubei	Xianning	2013	19	4095	0.0046398
Hubei	Xianning	2014	25	4998	0.005002
Hubei	Xianning	2015	36	5606	0.00642169
Hubei	Xianning	2016	65	6484	0.0100247
Hubei	Xianning	2017	50	6645	0.00752445
Hubei	Xianning	2018	39	5619	0.00694074
Hubei	Xianning	2019	32	5705	0.00560911
Hubei	Xianning	2020	19	6193	0.00306798
Hubei	Xianning	2021	19	5998	0.00316772
Shaanxi	Xianyang	2003	9	7452	0.00120773
Shaanxi	Xianyang	2004	9	7491	0.00120144
Shaanxi	Xianyang	2005	10	6975	0.00143369
Shaanxi	Xianyang	2006	8	6982	0.0011458
Shaanxi	Xianyang	2007	24	6856	0.00350058
Shaanxi	Xianyang	2008	27	5997	0.00450225
Shaanxi	Xianyang	2009	22	7292	0.003017
Shaanxi	Xianyang	2010	16	5299	0.00301944
Shaanxi	Xianyang	2011	22	5694	0.00386372
Shaanxi	Xianyang	2012	18	5340	0.00337079
Shaanxi	Xianyang	2013	17	4739	0.00358725
Shaanxi	Xianyang	2014	15	4584	0.00327225
Shaanxi	Xianyang	2015	10	4799	0.00208377
Shaanxi	Xianyang	2016	21	5568	0.00377155
Shaanxi	Xianyang	2017	29	6570	0.004414
Shaanxi	Xianyang	2018	16	5613	0.00285053
Shaanxi	Xianyang	2019	18	5329	0.00337774
Shaanxi	Xianyang	2020	4	4151	0.000963623
Shaanxi	Xianyang	2021	17	5743	0.00296013
Xinjiang	Hami	2003	7	4509	0.00155245
Xinjiang	Hami	2004	3	5429	0.000552588
Xinjiang	Hami	2006	9	4503	0.00199867
Xinjiang	Hami	2007	7	4977	0.00140647
Xinjiang	Hami	2010	11	8583	0.0012816
Xinjiang	Hami	2011	10	6959	0.00143699
Xinjiang	Hami	2012	10	6987	0.00143123
Xinjiang	Hami	2013	24	6411	0.00374357
Xinjiang	Hami	2014	20	5839	0.00342524
Xinjiang	Hami	2016	32	8646	0.00370113
Xinjiang	Hami	2020	14	5840	0.00239726
Xinjiang	Hami	2021	14	6932	0.00201962
Heilongjiang	Harbin	2001	8	6628	0.001207
Heilongjiang	Harbin	2002	9	5273	0.00170681
Heilongjiang	Harbin	2003	8	5564	0.00143781
Heilongjiang	Harbin	2004	7	5908	0.00118483
Heilongjiang	Harbin	2005	8	6262	0.00127755
Heilongjiang	Harbin	2006	22	5968	0.00368633
Heilongjiang	Harbin	2007	11	4707	0.00233694
Heilongjiang	Harbin	2008	23	6649	0.00345917
Heilongjiang	Harbin	2009	19	6750	0.00281481
Heilongjiang	Harbin	2010	23	6066	0.00379163
Heilongjiang	Harbin	2011	20	8496	0.00235405
Heilongjiang	Harbin	2012	19	7193	0.00264146
Heilongjiang	Harbin	2013	21	6872	0.00305588
Heilongjiang	Harbin	2014	18	7617	0.00236314
Heilongjiang	Harbin	2015	14	7671	0.00182506
Heilongjiang	Harbin	2016	29	8052	0.00360159
Heilongjiang	Harbin	2017	12	8112	0.00147929
Heilongjiang	Harbin	2018	17	7431	0.00228771
Heilongjiang	Harbin	2019	13	6778	0.00191797
Heilongjiang	Harbin	2020	8	7386	0.00108313
Heilongjiang	Harbin	2021	5	6706	0.000745601
Hebei	Tangshan	2005	9	5450	0.00165138
Hebei	Tangshan	2006	15	6384	0.00234962
Hebei	Tangshan	2007	27	7027	0.00384232
Hebei	Tangshan	2008	28	8284	0.00338001
Hebei	Tangshan	2009	24	9241	0.00259712
Hebei	Tangshan	2010	50	8834	0.00565995
Hebei	Tangshan	2011	37	8727	0.00423972
Hebei	Tangshan	2012	26	8196	0.00317228
Hebei	Tangshan	2013	24	5944	0.00403769
Hebei	Tangshan	2014	22	6042	0.00364118
Hebei	Tangshan	2015	23	6560	0.0035061
Hebei	Tangshan	2016	29	8323	0.00348432
Hebei	Tangshan	2017	16	4197	0.00381225
Hebei	Tangshan	2018	22	3630	0.00606061
Hebei	Tangshan	2019	23	3847	0.00597868
Hebei	Tangshan	2020	10	3067	0.00326052
Hebei	Tangshan	2021	18	4517	0.00398495
Henan	Shangqiu	2001	4	5076	0.000788022
Henan	Shangqiu	2002	1	5190	0.000192678
Henan	Shangqiu	2003	4	5687	0.000703359
Henan	Shangqiu	2004	4	5769	0.000693361
Henan	Shangqiu	2005	8	7375	0.00108475
Henan	Shangqiu	2006	5	6373	0.00078456
Henan	Shangqiu	2007	11	6915	0.00159074
Henan	Shangqiu	2008	15	6741	0.00222519
Henan	Shangqiu	2009	15	6698	0.00223947
Henan	Shangqiu	2010	16	6611	0.00242021
Henan	Shangqiu	2011	17	6861	0.00247777
Henan	Shangqiu	2012	7	7751	0.000903109
Henan	Shangqiu	2013	15	6415	0.00233827
Henan	Shangqiu	2014	23	7127	0.00322716
Henan	Shangqiu	2015	25	6063	0.00412337
Henan	Shangqiu	2016	31	7218	0.00429482
Henan	Shangqiu	2017	10	7333	0.0013637
Henan	Shangqiu	2018	14	7798	0.00179533
Henan	Shangqiu	2019	18	7717	0.00233251
Henan	Shangqiu	2020	10	6182	0.0016176
Henan	Shangqiu	2021	18	6842	0.00263081
Shaanxi	Shangluo	2005	14	6094	0.00229734
Shaanxi	Shangluo	2007	24	6069	0.00395452
Shaanxi	Shangluo	2008	14	6592	0.00212379
Shaanxi	Shangluo	2009	17	5560	0.00305755
Shaanxi	Shangluo	2010	15	5811	0.00258131
Shaanxi	Shangluo	2011	28	7560	0.0037037
Shaanxi	Shangluo	2012	18	6453	0.0027894
Shaanxi	Shangluo	2013	15	5542	0.0027066
Shaanxi	Shangluo	2014	23	5882	0.00391023
Shaanxi	Shangluo	2015	24	6042	0.00397219
Shaanxi	Shangluo	2016	45	6654	0.00676285
Shaanxi	Shangluo	2017	28	7006	0.00399657
Shaanxi	Shangluo	2018	24	5114	0.004693
Shaanxi	Shangluo	2019	27	5236	0.00515661
Shaanxi	Shangluo	2020	21	4333	0.00484653
Shaanxi	Shangluo	2021	35	6225	0.00562249
Zhejiang	Jiaxing	2002	6	6182	0.00097056
Zhejiang	Jiaxing	2003	2	6524	0.00030656
Zhejiang	Jiaxing	2004	4	6902	0.000579542
Zhejiang	Jiaxing	2005	15	8381	0.00178976
Zhejiang	Jiaxing	2006	16	8136	0.00196657
Zhejiang	Jiaxing	2007	25	8109	0.00308299
Zhejiang	Jiaxing	2008	25	5458	0.00458043
Zhejiang	Jiaxing	2009	23	6056	0.00379789
Zhejiang	Jiaxing	2010	19	5645	0.00336581
Zhejiang	Jiaxing	2011	38	6512	0.00583538
Zhejiang	Jiaxing	2012	35	6791	0.00515388
Zhejiang	Jiaxing	2013	27	4956	0.00544794
Zhejiang	Jiaxing	2014	13	5012	0.00259377
Zhejiang	Jiaxing	2015	15	5482	0.00273623
Zhejiang	Jiaxing	2016	15	5621	0.00266856
Zhejiang	Jiaxing	2017	18	5984	0.00300802
Zhejiang	Jiaxing	2018	23	5729	0.00401466
Zhejiang	Jiaxing	2019	12	5686	0.00211045
Zhejiang	Jiaxing	2020	12	5842	0.00205409
Zhejiang	Jiaxing	2021	20	6536	0.00305998
Gansu	Jiayuguan	2002	2	4203	0.000475851
Gansu	Jiayuguan	2004	3	4762	0.000629987
Gansu	Jiayuguan	2005	2	3755	0.000532623
Gansu	Jiayuguan	2006	2	4336	0.000461255
Gansu	Jiayuguan	2007	2	3858	0.000518403
Gansu	Jiayuguan	2008	7	3763	0.00186022
Gansu	Jiayuguan	2009	8	4013	0.00199352
Gansu	Jiayuguan	2010	7	4259	0.00164358
Gansu	Jiayuguan	2011	8	4381	0.00182607
Gansu	Jiayuguan	2012	8	4607	0.00173649
Gansu	Jiayuguan	2013	7	4146	0.00168837
Gansu	Jiayuguan	2014	12	4217	0.00284562
Gansu	Jiayuguan	2015	15	3687	0.00406835
Gansu	Jiayuguan	2016	15	4664	0.00321612
Gansu	Jiayuguan	2017	30	6783	0.00442282
Gansu	Jiayuguan	2018	23	5441	0.00422716
Gansu	Jiayuguan	2019	18	6116	0.0029431
Gansu	Jiayuguan	2020	24	5580	0.00430108
Gansu	Jiayuguan	2021	20	5601	0.00357079
Jilin	Siping	2001	1	5662	0.000176616
Jilin	Siping	2002	4	5094	0.000785238
Jilin	Siping	2003	4	5587	0.000715948
Jilin	Siping	2004	4	5553	0.000720331
Jilin	Siping	2005	6	3507	0.00171086
Jilin	Siping	2006	4	4093	0.000977278
Jilin	Siping	2007	6	3295	0.00182094
Jilin	Siping	2008	7	2965	0.00236088
Jilin	Siping	2009	11	4515	0.00243632
Jilin	Siping	2010	14	5310	0.00263653
Jilin	Siping	2011	10	5981	0.00167196
Jilin	Siping	2012	14	6149	0.00227679
Jilin	Siping	2013	14	5262	0.00266059
Jilin	Siping	2014	17	6613	0.00257069
Jilin	Siping	2015	16	6914	0.00231415
Jilin	Siping	2016	17	7767	0.00218875
Jilin	Siping	2017	10	5379	0.00185908
Jilin	Siping	2018	15	5462	0.00274625
Jilin	Siping	2019	11	5148	0.00213675
Jilin	Siping	2020	15	5361	0.00279799
Jilin	Siping	2021	36	8991	0.004004
Ningxia	Guyuan	2003	0	1621	0
Ningxia	Guyuan	2004	2	2146	0.000931966
Ningxia	Guyuan	2005	0	1293	0
Ningxia	Guyuan	2006	1	2506	0.000399042
Ningxia	Guyuan	2007	3	2276	0.0013181
Ningxia	Guyuan	2008	4	1586	0.00252207
Ningxia	Guyuan	2009	4	1823	0.00219419
Ningxia	Guyuan	2010	22	6182	0.00355872
Ningxia	Guyuan	2011	40	8234	0.00485791
Ningxia	Guyuan	2012	28	6908	0.00405327
Ningxia	Guyuan	2013	27	6596	0.00409339
Ningxia	Guyuan	2014	19	5311	0.00357748
Ningxia	Guyuan	2015	13	5533	0.00234954
Ningxia	Guyuan	2016	29	5916	0.00490196
Ningxia	Guyuan	2017	38	7439	0.00510821
Ningxia	Guyuan	2018	19	5684	0.00334272
Ningxia	Guyuan	2019	21	5343	0.00393038
Ningxia	Guyuan	2020	18	4754	0.00378629
Ningxia	Guyuan	2021	32	6201	0.00516046
Shanxi	Datong	2001	4	5126	0.000780336
Shanxi	Datong	2002	0	1021	0
Shanxi	Datong	2003	13	6980	0.00186246
Shanxi	Datong	2004	30	6176	0.00485751
Shanxi	Datong	2005	17	6128	0.00277415
Shanxi	Datong	2006	23	7466	0.00308063
Shanxi	Datong	2007	21	7250	0.00289655
Shanxi	Datong	2008	23	7743	0.00297042
Shanxi	Datong	2009	8	7393	0.0010821
Shanxi	Datong	2010	29	5650	0.00513274
Shanxi	Datong	2011	22	6092	0.00361129
Shanxi	Datong	2012	15	4465	0.00335946
Shanxi	Datong	2013	35	5712	0.00612745
Shanxi	Datong	2014	18	4851	0.00371058
Shanxi	Datong	2015	20	6141	0.0032568
Shanxi	Datong	2016	22	6263	0.00351269
Shanxi	Datong	2017	33	5886	0.00560652
Shanxi	Datong	2018	20	7926	0.00252334
Shanxi	Datong	2019	26	8208	0.00316764
Shanxi	Datong	2020	50	9698	0.0051557
Shanxi	Datong	2021	41	6842	0.0059924
Heilongjiang	Daqing	2001	12	5926	0.00202497
Heilongjiang	Daqing	2002	7	6001	0.00116647
Heilongjiang	Daqing	2004	11	5343	0.00205877
Heilongjiang	Daqing	2005	11	5550	0.00198198
Heilongjiang	Daqing	2006	20	6344	0.00315259
Heilongjiang	Daqing	2007	16	6261	0.0025555
Heilongjiang	Daqing	2008	17	5958	0.00285331
Heilongjiang	Daqing	2009	12	6140	0.0019544
Heilongjiang	Daqing	2010	17	6017	0.00282533
Heilongjiang	Daqing	2011	8	5925	0.00135021
Heilongjiang	Daqing	2012	14	6965	0.00201005
Heilongjiang	Daqing	2013	8	5013	0.00159585
Heilongjiang	Daqing	2014	30	5525	0.00542986
Heilongjiang	Daqing	2015	7	5099	0.00137282
Heilongjiang	Daqing	2016	14	6444	0.00217256
Heilongjiang	Daqing	2017	15	6592	0.00227549
Heilongjiang	Daqing	2018	7	5247	0.0013341
Heilongjiang	Daqing	2019	9	5689	0.001582
Heilongjiang	Daqing	2020	4	5952	0.000672043
Heilongjiang	Daqing	2021	9	6104	0.00147444
Yunnan	dali bai autonomous prefecture	2002	5	7743	0.000645745
Yunnan	dali bai autonomous prefecture	2003	14	9075	0.0015427
Yunnan	dali bai autonomous prefecture	2004	8	6513	0.00122831
Yunnan	dali bai autonomous prefecture	2005	14	6912	0.00202546
Yunnan	dali bai autonomous prefecture	2006	16	8560	0.00186916
Yunnan	dali bai autonomous prefecture	2007	16	7580	0.00211082
Yunnan	dali bai autonomous prefecture	2008	23	6978	0.00329607
Yunnan	dali bai autonomous prefecture	2009	15	6468	0.00231911
Yunnan	dali bai autonomous prefecture	2010	26	6608	0.00393462
Yunnan	dali bai autonomous prefecture	2011	33	7692	0.00429017
Yunnan	dali bai autonomous prefecture	2012	20	6152	0.00325098
Yunnan	dali bai autonomous prefecture	2013	30	7860	0.00381679
Yunnan	dali bai autonomous prefecture	2014	25	6424	0.00389166
Yunnan	dali bai autonomous prefecture	2015	17	6615	0.00256992
Yunnan	dali bai autonomous prefecture	2016	27	8044	0.00335654
Yunnan	dali bai autonomous prefecture	2017	25	7702	0.00324591
Yunnan	dali bai autonomous prefecture	2018	37	7656	0.00483281
Yunnan	dali bai autonomous prefecture	2019	25	8429	0.00296595
Yunnan	dali bai autonomous prefecture	2020	22	6357	0.00346075
Yunnan	dali bai autonomous prefecture	2021	42	9012	0.00466045
Liaoning	Dalian	2001	4	6414	0.000623636
Liaoning	Dalian	2002	3	7181	0.000417769
Liaoning	Dalian	2003	5	8483	0.000589414
Liaoning	Dalian	2004	5	7033	0.000710934
Liaoning	Dalian	2005	4	5774	0.000692761
Liaoning	Dalian	2006	5	6217	0.000804246
Liaoning	Dalian	2007	11	6526	0.00168557
Liaoning	Dalian	2008	16	7583	0.00210998
Liaoning	Dalian	2009	19	7242	0.00262358
Liaoning	Dalian	2010	21	5295	0.00396601
Liaoning	Dalian	2011	26	5451	0.00476977
Liaoning	Dalian	2012	26	5408	0.00480769
Liaoning	Dalian	2013	26	5650	0.00460177
Liaoning	Dalian	2014	19	3973	0.00478228
Liaoning	Dalian	2015	17	6245	0.00272218
Liaoning	Dalian	2016	16	6881	0.00232524
Liaoning	Dalian	2017	19	6189	0.00306996
Liaoning	Dalian	2018	16	7363	0.00217303
Liaoning	Dalian	2019	21	8236	0.00254978
Liaoning	Dalian	2020	11	8840	0.00124434
Liaoning	Dalian	2021	22	8231	0.00267282
Gansu	Tianshui	2001	4	6576	0.000608273
Gansu	Tianshui	2002	5	6348	0.00078765
Gansu	Tianshui	2003	2	6522	0.000306654
Gansu	Tianshui	2004	3	6103	0.000491562
Gansu	Tianshui	2005	1	1632	0.000612745
Gansu	Tianshui	2006	6	7956	0.000754148
Gansu	Tianshui	2007	7	7287	0.000960615
Gansu	Tianshui	2008	19	6691	0.00283964
Gansu	Tianshui	2009	16	6925	0.00231047
Gansu	Tianshui	2010	19	7971	0.00238364
Gansu	Tianshui	2011	4	2835	0.00141093
Gansu	Tianshui	2012	5	1468	0.00340599
Gansu	Tianshui	2013	3	3888	0.000771605
Gansu	Tianshui	2014	8	5327	0.00150178
Gansu	Tianshui	2015	10	6429	0.00155545
Gansu	Tianshui	2016	18	7532	0.0023898
Gansu	Tianshui	2017	26	7777	0.00334319
Gansu	Tianshui	2018	16	7328	0.00218341
Gansu	Tianshui	2019	28	7959	0.00351803
Gansu	Tianshui	2020	35	7706	0.00454192
Gansu	Tianshui	2021	28	7622	0.00367358
Tianjin	Tianjin	2001	8	6212	0.00128783
Tianjin	Tianjin	2002	8	4782	0.00167294
Tianjin	Tianjin	2003	13	6394	0.00203316
Tianjin	Tianjin	2004	10	6535	0.00153022
Tianjin	Tianjin	2005	11	6569	0.00167453
Tianjin	Tianjin	2006	27	6383	0.00422999
Tianjin	Tianjin	2007	36	6616	0.00544135
Tianjin	Tianjin	2008	29	7744	0.00374483
Tianjin	Tianjin	2009	22	6857	0.0032084
Tianjin	Tianjin	2010	24	6519	0.00368155
Tianjin	Tianjin	2011	25	6944	0.00360023
Tianjin	Tianjin	2012	20	5931	0.00337211
Tianjin	Tianjin	2013	19	6622	0.00286922
Tianjin	Tianjin	2014	22	5599	0.00392927
Tianjin	Tianjin	2015	22	4939	0.00445434
Tianjin	Tianjin	2016	24	5280	0.00454545
Tianjin	Tianjin	2017	18	5171	0.00348095
Tianjin	Tianjin	2018	27	6662	0.00405284
Tianjin	Tianjin	2019	24	7363	0.00325954
Tianjin	Tianjin	2020	22	6937	0.0031714
Tianjin	Tianjin	2021	25	6918	0.00361376
Shanxi	Taiyuan	2003	4	5789	0.000690966
Shanxi	Taiyuan	2004	7	6220	0.0011254
Shanxi	Taiyuan	2005	15	6152	0.00243823
Shanxi	Taiyuan	2006	45	10064	0.00447138
Shanxi	Taiyuan	2007	93	8738	0.0106432
Shanxi	Taiyuan	2008	78	6754	0.0115487
Shanxi	Taiyuan	2009	70	6026	0.0116163
Shanxi	Taiyuan	2010	81	6789	0.0119311
Shanxi	Taiyuan	2011	58	7309	0.00793542
Shanxi	Taiyuan	2012	23	4739	0.00485334
Shanxi	Taiyuan	2013	19	3975	0.00477987
Shanxi	Taiyuan	2014	25	4157	0.00601395
Shanxi	Taiyuan	2015	17	3964	0.0042886
Shanxi	Taiyuan	2016	22	4705	0.00467588
Shanxi	Taiyuan	2017	30	5124	0.0058548
Shanxi	Taiyuan	2018	15	4255	0.00352526
Shanxi	Taiyuan	2019	24	6327	0.00379327
Shanxi	Taiyuan	2020	17	6334	0.00268393
Shanxi	Taiyuan	2021	15	7348	0.00204137
Shandong	Weihai	2002	6	6115	0.000981194
Shandong	Weihai	2003	7	5463	0.00128135
Shandong	Weihai	2004	9	5479	0.00164264
Shandong	Weihai	2005	11	6255	0.00175859
Shandong	Weihai	2006	22	7164	0.00307091
Shandong	Weihai	2007	28	5867	0.00477246
Shandong	Weihai	2008	31	7658	0.00404805
Shandong	Weihai	2009	22	7612	0.00289017
Shandong	Weihai	2010	21	7191	0.00292032
Shandong	Weihai	2011	40	8778	0.00455685
Shandong	Weihai	2012	30	6902	0.00434657
Shandong	Weihai	2013	22	4875	0.00451282
Shandong	Weihai	2014	28	5627	0.00497601
Shandong	Weihai	2015	20	5948	0.00336247
Shandong	Weihai	2016	29	6591	0.00439994
Shandong	Weihai	2017	15	6691	0.00224182
Shandong	Weihai	2018	25	8241	0.00303361
Shandong	Weihai	2019	29	8954	0.00323878
Shandong	Weihai	2020	29	8530	0.00339977
Shandong	Weihai	2021	21	7271	0.00288819
Hunan	Loudi	2004	4	6422	0.000622859
Hunan	Loudi	2008	18	4495	0.00400445
Hunan	Loudi	2009	13	6371	0.0020405
Hunan	Loudi	2010	19	6161	0.00308391
Hunan	Loudi	2011	21	6752	0.00311019
Hunan	Loudi	2012	17	7692	0.00221009
Hunan	Loudi	2013	10	7215	0.001386
Hunan	Loudi	2014	10	5466	0.00182949
Hunan	Loudi	2015	9	6599	0.00136384
Hunan	Loudi	2016	13	5879	0.00221126
Hunan	Loudi	2017	9	5403	0.00166574
Hunan	Loudi	2018	6	4977	0.00120555
Hunan	Loudi	2019	11	5317	0.00206884
Hunan	Loudi	2020	12	5907	0.00203149
Hunan	Loudi	2021	15	6725	0.00223048
Hubei	Xiaogan	2002	4	5730	0.00069808
Hubei	Xiaogan	2005	3	5233	0.000573285
Hubei	Xiaogan	2006	5	5374	0.000930406
Hubei	Xiaogan	2007	7	6245	0.0011209
Hubei	Xiaogan	2008	13	4959	0.0026215
Hubei	Xiaogan	2009	25	6481	0.00385743
Hubei	Xiaogan	2010	20	6371	0.00313922
Hubei	Xiaogan	2011	24	6826	0.00351597
Hubei	Xiaogan	2012	16	6655	0.00240421
Hubei	Xiaogan	2013	17	5021	0.00338578
Hubei	Xiaogan	2014	17	3922	0.00433452
Hubei	Xiaogan	2015	17	5209	0.00326358
Hubei	Xiaogan	2016	29	6434	0.0045073
Hubei	Xiaogan	2017	41	5982	0.0068539
Hubei	Xiaogan	2018	16	5672	0.00282087
Hubei	Xiaogan	2019	24	6530	0.00367534
Hubei	Xiaogan	2020	20	6378	0.00313578
Hubei	Xiaogan	2021	27	7900	0.00341772
Fujian	Ningde	2005	16	6654	0.00240457
Fujian	Ningde	2006	14	7835	0.00178685
Fujian	Ningde	2007	13	8157	0.00159372
Fujian	Ningde	2008	32	8012	0.00399401
Fujian	Ningde	2009	26	7939	0.00327497
Fujian	Ningde	2010	21	7871	0.00266802
Fujian	Ningde	2011	18	7705	0.00233615
Fujian	Ningde	2012	24	5439	0.00441258
Fujian	Ningde	2013	22	5756	0.0038221
Fujian	Ningde	2014	25	5087	0.00491449
Fujian	Ningde	2015	19	5336	0.00356072
Fujian	Ningde	2016	25	6820	0.00366569
Fujian	Ningde	2017	27	6660	0.00405405
Fujian	Ningde	2018	20	6713	0.00297929
Fujian	Ningde	2019	18	6482	0.00277692
Fujian	Ningde	2020	14	6566	0.0021322
Fujian	Ningde	2021	20	8200	0.00243902
Zhejiang	Ningbo	2001	7	8592	0.000814711
Zhejiang	Ningbo	2002	7	7401	0.000945818
Zhejiang	Ningbo	2003	9	7609	0.00118281
Zhejiang	Ningbo	2004	18	6543	0.00275103
Zhejiang	Ningbo	2005	12	6321	0.00189843
Zhejiang	Ningbo	2006	25	8117	0.00307996
Zhejiang	Ningbo	2007	48	7068	0.00679117
Zhejiang	Ningbo	2008	37	6736	0.00549287
Zhejiang	Ningbo	2009	30	6665	0.00450113
Zhejiang	Ningbo	2010	31	7560	0.00410053
Zhejiang	Ningbo	2011	35	7073	0.0049484
Zhejiang	Ningbo	2012	27	6722	0.00401666
Zhejiang	Ningbo	2013	22	5244	0.00419527
Zhejiang	Ningbo	2014	28	6232	0.00449294
Zhejiang	Ningbo	2015	10	5641	0.00177274
Zhejiang	Ningbo	2016	29	6459	0.00448986
Zhejiang	Ningbo	2017	24	8126	0.00295348
Zhejiang	Ningbo	2018	16	6343	0.00252247
Zhejiang	Ningbo	2019	12	6674	0.00179802
Zhejiang	Ningbo	2020	13	7429	0.0017499
Zhejiang	Ningbo	2021	22	8457	0.0026014
Anhui	Anqing	2001	5	4337	0.00115287
Anhui	Anqing	2002	1	2255	0.000443459
Anhui	Anqing	2003	5	5194	0.000962649
Anhui	Anqing	2004	11	6105	0.0018018
Anhui	Anqing	2005	4	6026	0.00066379
Anhui	Anqing	2006	9	4892	0.00183974
Anhui	Anqing	2007	18	5414	0.00332471
Anhui	Anqing	2008	12	4583	0.00261837
Anhui	Anqing	2009	19	5802	0.00327473
Anhui	Anqing	2010	15	4549	0.00329743
Anhui	Anqing	2011	21	6745	0.00311342
Anhui	Anqing	2012	23	6027	0.00381616
Anhui	Anqing	2013	14	5624	0.00248933
Anhui	Anqing	2014	17	4684	0.00362938
Anhui	Anqing	2015	16	4787	0.00334239
Anhui	Anqing	2016	13	5291	0.002457
Anhui	Anqing	2017	14	4990	0.00280561
Anhui	Anqing	2018	36	8193	0.00439399
Anhui	Anqing	2019	14	5222	0.00268097
Anhui	Anqing	2020	11	5413	0.00203214
Anhui	Anqing	2021	36	9106	0.00395344
Shaanxi	Ankang	2003	46	5270	0.00872865
Shaanxi	Ankang	2004	5	1054	0.00474383
Shaanxi	Ankang	2005	4	4398	0.000909504
Shaanxi	Ankang	2006	18	5169	0.0034823
Shaanxi	Ankang	2007	36	5519	0.00652292
Shaanxi	Ankang	2008	13	4322	0.00300787
Shaanxi	Ankang	2009	10	6020	0.00166113
Shaanxi	Ankang	2010	7	6509	0.00107543
Shaanxi	Ankang	2011	15	7381	0.00203224
Shaanxi	Ankang	2012	19	6720	0.00282738
Shaanxi	Ankang	2013	30	6411	0.00467946
Shaanxi	Ankang	2014	25	6328	0.0039507
Shaanxi	Ankang	2015	27	6237	0.004329
Shaanxi	Ankang	2016	47	7066	0.00665157
Shaanxi	Ankang	2017	56	7473	0.00749364
Shaanxi	Ankang	2018	45	7254	0.00620347
Shaanxi	Ankang	2019	50	6896	0.00725058
Shaanxi	Ankang	2020	30	6473	0.00463464
Shaanxi	Ankang	2021	35	7130	0.00490884
Henan	Anyang	2001	3	4235	0.000708383
Henan	Anyang	2003	2	5397	0.000370576
Henan	Anyang	2004	9	6168	0.00145914
Henan	Anyang	2005	6	5710	0.00105079
Henan	Anyang	2006	11	6437	0.00170887
Henan	Anyang	2007	12	5795	0.00207075
Henan	Anyang	2008	19	5997	0.00316825
Henan	Anyang	2009	17	5989	0.00283854
Henan	Anyang	2010	19	6094	0.00311782
Henan	Anyang	2011	9	5696	0.00158006
Henan	Anyang	2012	12	5285	0.00227058
Henan	Anyang	2013	13	5172	0.00251353
Henan	Anyang	2014	20	5748	0.00347947
Henan	Anyang	2015	18	5885	0.00305862
Henan	Anyang	2016	21	6093	0.00344658
Henan	Anyang	2017	36	6885	0.00522876
Henan	Anyang	2018	31	6885	0.00450254
Henan	Anyang	2019	31	6754	0.00458987
Henan	Anyang	2020	16	5741	0.00278697
Henan	Anyang	2021	35	6920	0.0050578
Guizhou	Anshun	2003	3	6664	0.00045018
Guizhou	Anshun	2004	7	7870	0.000889454
Guizhou	Anshun	2005	11	8973	0.0012259
Guizhou	Anshun	2008	19	7250	0.00262069
Guizhou	Anshun	2009	15	6653	0.00225462
Guizhou	Anshun	2010	18	5945	0.00302775
Guizhou	Anshun	2011	22	7978	0.00275758
Guizhou	Anshun	2012	9	7972	0.00112895
Guizhou	Anshun	2013	17	5336	0.00318591
Guizhou	Anshun	2014	20	6567	0.00304553
Guizhou	Anshun	2015	24	6327	0.00379327
Guizhou	Anshun	2016	41	7677	0.00534063
Guizhou	Anshun	2017	25	7579	0.00329859
Guizhou	Anshun	2018	20	6227	0.00321182
Guizhou	Anshun	2019	19	5602	0.00339165
Guizhou	Anshun	2020	10	5937	0.00168435
Guizhou	Anshun	2021	24	7077	0.00339127
Gansu	Dingxi	2007	8	5943	0.00134612
Gansu	Dingxi	2008	6	5444	0.00110213
Gansu	Dingxi	2010	6	6419	0.000934725
Gansu	Dingxi	2011	21	6711	0.00312919
Gansu	Dingxi	2012	12	6409	0.00187237
Gansu	Dingxi	2013	9	5876	0.00153165
Gansu	Dingxi	2014	10	6537	0.00152975
Gansu	Dingxi	2015	4	6689	0.000597997
Gansu	Dingxi	2016	16	8705	0.00183802
Gansu	Dingxi	2017	20	7919	0.00252557
Gansu	Dingxi	2018	19	8650	0.00219653
Gansu	Dingxi	2019	29	8059	0.00359846
Gansu	Dingxi	2020	42	7843	0.00535509
Gansu	Dingxi	2021	48	8846	0.00542618
Sichuan	Yibin	2001	7	6473	0.00108142
Sichuan	Yibin	2002	10	5596	0.00178699
Sichuan	Yibin	2003	5	4806	0.00104037
Sichuan	Yibin	2004	7	6375	0.00109804
Sichuan	Yibin	2005	5	5010	0.000998004
Sichuan	Yibin	2006	14	4230	0.00330969
Sichuan	Yibin	2007	15	5439	0.00275786
Sichuan	Yibin	2008	25	6648	0.00376053
Sichuan	Yibin	2009	25	6205	0.00402901
Sichuan	Yibin	2010	19	6022	0.0031551
Sichuan	Yibin	2011	23	5963	0.00385712
Sichuan	Yibin	2012	18	5929	0.00303593
Sichuan	Yibin	2013	20	7195	0.00277971
Sichuan	Yibin	2014	31	6631	0.00467501
Sichuan	Yibin	2015	20	6917	0.00289143
Sichuan	Yibin	2016	36	7848	0.00458716
Sichuan	Yibin	2017	28	8249	0.00339435
Sichuan	Yibin	2018	25	7655	0.00326584
Sichuan	Yibin	2019	36	8585	0.00419336
Sichuan	Yibin	2020	21	8104	0.00259131
Sichuan	Yibin	2021	33	8648	0.00381591
Hubei	Yichang	2002	7	6475	0.00108108
Hubei	Yichang	2003	3	4151	0.000722717
Hubei	Yichang	2004	4	6197	0.000645474
Hubei	Yichang	2005	2	5593	0.00035759
Hubei	Yichang	2006	13	8039	0.00161712
Hubei	Yichang	2007	17	6966	0.00244042
Hubei	Yichang	2008	17	6109	0.00278278
Hubei	Yichang	2009	8	5210	0.00153551
Hubei	Yichang	2010	20	5815	0.00343938
Hubei	Yichang	2011	14	6602	0.00212057
Hubei	Yichang	2012	11	7130	0.00154278
Hubei	Yichang	2013	8	6776	0.00118064
Hubei	Yichang	2014	22	6456	0.00340768
Hubei	Yichang	2015	33	7108	0.00464266
Hubei	Yichang	2016	24	7510	0.00319574
Hubei	Yichang	2017	36	5850	0.00615385
Hubei	Yichang	2018	35	6378	0.00548761
Hubei	Yichang	2019	41	7185	0.00570633
Hubei	Yichang	2020	36	7150	0.00503497
Hubei	Yichang	2021	26	7540	0.00344828
Jiangxi	Yichun	2001	6	5260	0.00114068
Jiangxi	Yichun	2002	1	4680	0.000213675
Jiangxi	Yichun	2003	3	4804	0.00062448
Jiangxi	Yichun	2004	10	6532	0.00153092
Jiangxi	Yichun	2005	3	5038	0.000595474
Jiangxi	Yichun	2006	11	4713	0.00233397
Jiangxi	Yichun	2007	8	5387	0.00148506
Jiangxi	Yichun	2008	19	6025	0.00315353
Jiangxi	Yichun	2009	17	6437	0.00264098
Jiangxi	Yichun	2010	22	6148	0.0035784
Jiangxi	Yichun	2011	16	6651	0.00240565
Jiangxi	Yichun	2012	9	4489	0.0020049
Jiangxi	Yichun	2013	16	5572	0.0028715
Jiangxi	Yichun	2014	37	5444	0.00679647
Jiangxi	Yichun	2015	32	6050	0.00528926
Jiangxi	Yichun	2016	26	5492	0.00473416
Jiangxi	Yichun	2017	26	5577	0.004662
Jiangxi	Yichun	2018	22	5212	0.00422103
Jiangxi	Yichun	2019	34	6834	0.00497512
Jiangxi	Yichun	2020	16	4000	0.004
Jiangxi	Yichun	2021	17	4996	0.00340272
Shaanxi	Baoji	2003	7	7034	0.000995166
Shaanxi	Baoji	2005	10	6878	0.00145391
Shaanxi	Baoji	2008	21	6906	0.00304083
Shaanxi	Baoji	2009	12	6884	0.00174317
Shaanxi	Baoji	2010	15	6580	0.00227964
Shaanxi	Baoji	2011	29	6962	0.00416547
Shaanxi	Baoji	2012	22	7224	0.0030454
Shaanxi	Baoji	2013	21	7337	0.00286221
Shaanxi	Baoji	2014	26	6384	0.00407268
Shaanxi	Baoji	2015	26	5482	0.00474279
Shaanxi	Baoji	2016	28	6538	0.00428266
Shaanxi	Baoji	2017	29	7308	0.00396825
Shaanxi	Baoji	2018	17	6080	0.00279605
Shaanxi	Baoji	2019	14	6218	0.00225153
Shaanxi	Baoji	2020	15	5394	0.00278087
Shaanxi	Baoji	2021	16	7012	0.0022818
Anhui	Xuancheng	2003	2	1526	0.00131062
Anhui	Xuancheng	2004	4	5474	0.000730727
Anhui	Xuancheng	2005	10	4932	0.00202758
Anhui	Xuancheng	2007	9	2553	0.00352526
Anhui	Xuancheng	2009	19	5677	0.00334684
Anhui	Xuancheng	2010	19	6115	0.00310711
Anhui	Xuancheng	2011	14	5787	0.00241922
Anhui	Xuancheng	2012	24	6809	0.00352475
Anhui	Xuancheng	2013	20	6073	0.00329327
Anhui	Xuancheng	2014	23	6747	0.00340892
Anhui	Xuancheng	2015	17	6490	0.00261941
Anhui	Xuancheng	2016	21	8459	0.00248256
Anhui	Xuancheng	2017	21	8024	0.00261715
Anhui	Xuancheng	2018	11	2248	0.00489324
Anhui	Xuancheng	2019	13	7068	0.00183928
Anhui	Xuancheng	2020	19	6658	0.00285371
Anhui	Xuancheng	2021	21	6687	0.00314042
Anhui	Suzhou	2004	3	5756	0.000521195
Anhui	Suzhou	2005	4	4180	0.000956938
Anhui	Suzhou	2006	3	5203	0.00057659
Anhui	Suzhou	2007	8	4898	0.00163332
Anhui	Suzhou	2008	5	4598	0.00108743
Anhui	Suzhou	2009	10	6361	0.00157208
Anhui	Suzhou	2010	13	5521	0.00235465
Anhui	Suzhou	2011	9	5529	0.00162778
Anhui	Suzhou	2012	6	3222	0.0018622
Anhui	Suzhou	2013	11	6054	0.00181698
Anhui	Suzhou	2014	3	5329	0.000562957
Anhui	Suzhou	2015	5	5431	0.000920641
Anhui	Suzhou	2016	7	6280	0.00111465
Anhui	Suzhou	2017	10	5632	0.00177557
Anhui	Suzhou	2018	14	7345	0.00190606
Anhui	Suzhou	2019	26	6710	0.00387481
Anhui	Suzhou	2020	16	7620	0.00209974
Anhui	Suzhou	2021	36	7575	0.00475248
Jiangsu	Suqian	2001	4	6874	0.000581903
Jiangsu	Suqian	2002	8	5456	0.00146628
Jiangsu	Suqian	2003	11	6436	0.00170914
Jiangsu	Suqian	2004	9	5801	0.00155146
Jiangsu	Suqian	2005	13	6512	0.00199631
Jiangsu	Suqian	2006	11	6022	0.00182664
Jiangsu	Suqian	2007	10	7117	0.00140509
Jiangsu	Suqian	2008	21	7819	0.00268577
Jiangsu	Suqian	2009	14	7637	0.00183318
Jiangsu	Suqian	2010	9	6610	0.00136157
Jiangsu	Suqian	2011	17	7470	0.00227577
Jiangsu	Suqian	2012	19	7272	0.00261276
Jiangsu	Suqian	2013	11	5991	0.00183609
Jiangsu	Suqian	2014	10	7910	0.00126422
Jiangsu	Suqian	2015	40	8984	0.00445236
Jiangsu	Suqian	2016	35	8307	0.00421331
Jiangsu	Suqian	2017	44	10837	0.00406016
Jiangsu	Suqian	2018	50	8012	0.00624064
Jiangsu	Suqian	2019	27	7626	0.00354052
Jiangsu	Suqian	2020	22	7158	0.00307348
Jiangsu	Suqian	2021	36	7514	0.00479106
Xizang	Shannan	2018	18	6291	0.00286123
Xizang	Shannan	2019	22	5511	0.00399202
Xizang	Shannan	2020	29	5441	0.0053299
Xizang	Shannan	2021	14	7214	0.00194067
Hunan	Yueyang	2002	7	4613	0.00151745
Hunan	Yueyang	2003	9	5802	0.00155119
Hunan	Yueyang	2004	3	5146	0.000582977
Hunan	Yueyang	2005	9	5906	0.00152387
Hunan	Yueyang	2007	28	7352	0.00380849
Hunan	Yueyang	2008	16	7113	0.0022494
Hunan	Yueyang	2009	16	7102	0.00225289
Hunan	Yueyang	2010	20	6669	0.00299895
Hunan	Yueyang	2011	16	7347	0.00217776
Hunan	Yueyang	2012	23	6948	0.00331031
Hunan	Yueyang	2013	33	7522	0.00438713
Hunan	Yueyang	2014	26	5892	0.00441276
Hunan	Yueyang	2015	22	5808	0.00378788
Hunan	Yueyang	2016	24	6139	0.00390943
Hunan	Yueyang	2017	15	6664	0.0022509
Hunan	Yueyang	2018	25	7468	0.00334762
Hunan	Yueyang	2019	36	7517	0.00478914
Hunan	Yueyang	2020	28	7811	0.00358469
Guangxi	Chongzuo	2003	6	5754	0.00104275
Guangxi	Chongzuo	2004	4	5803	0.000689299
Guangxi	Chongzuo	2005	12	6594	0.00181984
Guangxi	Chongzuo	2007	7	4201	0.00166627
Guangxi	Chongzuo	2009	17	4670	0.00364026
Guangxi	Chongzuo	2010	9	5199	0.0017311
Guangxi	Chongzuo	2011	28	11775	0.00237792
Guangxi	Chongzuo	2012	27	8914	0.00302894
Guangxi	Chongzuo	2013	15	7856	0.00190937
Guangxi	Chongzuo	2014	16	6791	0.00235606
Guangxi	Chongzuo	2015	10	5751	0.00173883
Guangxi	Chongzuo	2016	17	6759	0.00251516
Guangxi	Chongzuo	2017	11	6139	0.00179182
Guangxi	Chongzuo	2018	15	6662	0.00225158
Guangxi	Chongzuo	2019	22	7991	0.0027531
Guangxi	Chongzuo	2020	16	8252	0.00193892
Guangxi	Chongzuo	2021	26	7165	0.00362875
Sichuan	Bazhong	2001	4	3704	0.00107991
Sichuan	Bazhong	2002	15	4383	0.00342231
Sichuan	Bazhong	2003	12	5396	0.00222387
Sichuan	Bazhong	2004	13	5660	0.00229682
Sichuan	Bazhong	2005	10	5996	0.00166778
Sichuan	Bazhong	2006	5	2697	0.00185391
Sichuan	Bazhong	2007	12	4845	0.00247678
Sichuan	Bazhong	2008	11	5678	0.0019373
Sichuan	Bazhong	2009	10	5256	0.00190259
Sichuan	Bazhong	2010	11	5412	0.00203252
Sichuan	Bazhong	2011	22	5691	0.00386575
Sichuan	Bazhong	2012	3	4597	0.0006526
Sichuan	Bazhong	2013	11	5085	0.00216323
Sichuan	Bazhong	2014	7	4521	0.00154833
Sichuan	Bazhong	2015	10	5299	0.00188715
Sichuan	Bazhong	2016	13	5807	0.00223868
Sichuan	Bazhong	2017	20	6805	0.00293902
Sichuan	Bazhong	2018	27	7246	0.00372619
Sichuan	Bazhong	2019	17	7287	0.00233292
Sichuan	Bazhong	2020	18	7409	0.00242948
Sichuan	Bazhong	2021	20	7276	0.00274876
Inner Mongolia	Bayannur	2005	10	7148	0.00139899
Inner Mongolia	Bayannur	2006	20	7755	0.00257898
Inner Mongolia	Bayannur	2007	23	5979	0.0038468
Inner Mongolia	Bayannur	2008	28	7082	0.00395369
Inner Mongolia	Bayannur	2009	8	1920	0.00416667
Inner Mongolia	Bayannur	2010	14	5954	0.00235136
Inner Mongolia	Bayannur	2011	24	8759	0.00274004
Inner Mongolia	Bayannur	2012	16	4230	0.00378251
Inner Mongolia	Bayannur	2013	10	4400	0.00227273
Inner Mongolia	Bayannur	2014	20	4096	0.00488281
Inner Mongolia	Bayannur	2015	15	5146	0.00291489
Inner Mongolia	Bayannur	2016	18	5848	0.00307798
Inner Mongolia	Bayannur	2017	31	5762	0.00538008
Inner Mongolia	Bayannur	2018	59	8354	0.00706249
Inner Mongolia	Bayannur	2019	49	6374	0.00768748
Inner Mongolia	Bayannur	2020	36	5250	0.00685714
Inner Mongolia	Bayannur	2021	48	6370	0.00753532
Xinjiang	Bayingolin Mongolian Autonomous Prefecture	2002	8	6248	0.00128041
Xinjiang	Bayingolin Mongolian Autonomous Prefecture	2003	10	8650	0.00115607
Xinjiang	Bayingolin Mongolian Autonomous Prefecture	2004	10	5983	0.0016714
Xinjiang	Bayingolin Mongolian Autonomous Prefecture	2005	10	6264	0.00159642
Xinjiang	Bayingolin Mongolian Autonomous Prefecture	2006	5	5856	0.000853825
Xinjiang	Bayingolin Mongolian Autonomous Prefecture	2007	8	4418	0.00181077
Xinjiang	Bayingolin Mongolian Autonomous Prefecture	2008	12	5130	0.00233918
Xinjiang	Bayingolin Mongolian Autonomous Prefecture	2009	17	5083	0.00334448
Xinjiang	Bayingolin Mongolian Autonomous Prefecture	2012	12	6801	0.00176445
Xinjiang	Bayingolin Mongolian Autonomous Prefecture	2013	11	6372	0.0017263
Xinjiang	Bayingolin Mongolian Autonomous Prefecture	2014	10	4545	0.00220022
Xinjiang	Bayingolin Mongolian Autonomous Prefecture	2015	18	5712	0.00315126
Xinjiang	Bayingolin Mongolian Autonomous Prefecture	2016	20	7644	0.00261643
Xinjiang	Bayingolin Mongolian Autonomous Prefecture	2017	14	6673	0.00209801
Xinjiang	Bayingolin Mongolian Autonomous Prefecture	2018	26	7170	0.00362622
Xinjiang	Bayingolin Mongolian Autonomous Prefecture	2019	9	6810	0.00132159
Xinjiang	Bayingolin Mongolian Autonomous Prefecture	2021	7	1962	0.00356779
Jiangsu	Changzhou	2002	1	7008	0.000142694
Jiangsu	Changzhou	2003	4	7071	0.000565691
Jiangsu	Changzhou	2004	8	5568	0.00143678
Jiangsu	Changzhou	2005	7	6361	0.00110046
Jiangsu	Changzhou	2006	16	5680	0.0028169
Jiangsu	Changzhou	2007	19	5554	0.00342096
Jiangsu	Changzhou	2008	31	5485	0.00565178
Jiangsu	Changzhou	2009	16	5161	0.00310017
Jiangsu	Changzhou	2010	17	5486	0.0030988
Jiangsu	Changzhou	2011	16	5757	0.00277923
Jiangsu	Changzhou	2012	13	6281	0.00206973
Jiangsu	Changzhou	2013	31	11000	0.00281818
Jiangsu	Changzhou	2014	21	4260	0.00492958
Jiangsu	Changzhou	2015	22	5401	0.00407332
Jiangsu	Changzhou	2016	18	5276	0.00341168
Jiangsu	Changzhou	2017	22	6173	0.00356391
Jiangsu	Changzhou	2018	20	5927	0.00337439
Jiangsu	Changzhou	2019	24	6592	0.00364078
Jiangsu	Changzhou	2020	23	7368	0.00312161
Jiangsu	Changzhou	2021	30	6249	0.00480077
Hunan	Changde	2002	3	4204	0.000713606
Hunan	Changde	2003	4	5505	0.000726612
Hunan	Changde	2004	4	5252	0.000761615
Hunan	Changde	2005	4	4478	0.000893256
Hunan	Changde	2006	6	5025	0.00119403
Hunan	Changde	2008	14	6868	0.00203844
Hunan	Changde	2009	15	7796	0.00192406
Hunan	Changde	2010	14	9100	0.00153846
Hunan	Changde	2011	19	8998	0.00211158
Hunan	Changde	2012	21	9487	0.00221356
Hunan	Changde	2013	15	9526	0.00157464
Hunan	Changde	2014	21	7475	0.00280936
Hunan	Changde	2015	19	7367	0.00257907
Hunan	Changde	2016	14	7863	0.00178049
Hunan	Changde	2017	17	7864	0.00216175
Hunan	Changde	2018	11	6817	0.00161361
Hunan	Changde	2019	14	6794	0.00206064
Hunan	Changde	2020	15	7549	0.00198702
Hunan	Changde	2021	27	7549	0.00357663
Gansu	Pingliang	2002	6	3884	0.0015448
Gansu	Pingliang	2007	11	6726	0.00163544
Gansu	Pingliang	2008	24	5950	0.00403361
Gansu	Pingliang	2009	19	6095	0.00311731
Gansu	Pingliang	2010	22	6944	0.0031682
Gansu	Pingliang	2011	12	6568	0.00182704
Gansu	Pingliang	2012	28	7138	0.00392267
Gansu	Pingliang	2013	23	6239	0.00368649
Gansu	Pingliang	2014	25	6736	0.0037114
Gansu	Pingliang	2015	25	7148	0.00349748
Gansu	Pingliang	2016	35	8199	0.00426881
Gansu	Pingliang	2017	13	7009	0.00185476
Gansu	Pingliang	2018	24	7020	0.0034188
Gansu	Pingliang	2019	28	6983	0.00400974
Gansu	Pingliang	2020	29	7768	0.00373326
Gansu	Pingliang	2021	24	6703	0.00358049
[truncated: 4,099 more rows]
